# Supplementary material for: An agricultural triazole induces genomic instability and haploid cell formation in the human fungal pathogen Candida tropicalis
Source: PLoS Biol. 2025 Apr 1;23(4):e3003062. doi: 10.1371/journal.pbio.3003062 (PMC11960876; doi:10.1371/journal.pbio.3003062)
Supplement: S1 Data — (XLSX) [file pbio.3003062.s010.xlsx]

## Sheet: Sheet1
Dataset S1. Antifungal profiles of the C. tropicalis isolates used in this study.
Strain	Progenitor	Evolution condition	Tebuconazole	Fluconazole	Voriconazole	Itraconazole	Posaconazole	Caspofungin	Amphotericin B
E56	-	-	0.0625	0.5	0.125	0.5	0.5	0.125	2
E56-hap	E56	0.125 - 16 ug/mL tebuconazole	16	32	4	1	2	0.25	2
E56-a1			16	256	8	2	4	0.06	2
E56-a2			8	128	4	2	2	0.125	2
E56-a3			8	128	4	2	4	0.125	2
E56-a4			16	256	4	2	2	0.125	2
E56-a5			16	256	8	2	4	0.125	2
E56-a6			16	64	4	2	4	0.06	2
E56-autodip	E56-hap	-	16	32	4	1	2	0.25	2
E57	-	-	0.0625	0.5	0.125	0.25	0.125	0.125	2
E57-a1	E57	0.125 - 16 ug/mL tebuconazole	8	32	4	1	1	0.06	2
E57-a2			8	32	4	1	1	0.06	2
E57-a3			32	128	4	2	2	0.06	2
E57-a4			32	128	4	2	2	0.06	2
E57-a5			16	128	4	1	2	0.06	2
E57-a6			16	128	4	1	2	0.06	2
E57-a7			8	32	2	1	1	0.06	2
E102	-	-	0.0625	0.5	0.125	0.25	0.125	0.125	2
E102-a1	E102	0.125 - 16 ug/mL tebuconazole	32	128	4	2	2	0.125	2
E102-a2			32	128	4	2	4	0.125	2
E102-a3			32	128	4	2	4	0.125	2
E102-a4			32	128	4	2	2	0.125	2
E102-a5			8	64	4	2	4	0.125	2
E102-a6			8	64	4	1	2	0.125	2
E102-a7			8	32	2	1	2	0.125	2
C23	-	-	0.0625	0.5	0.125	0.5	0.5	0.125	2
C23-a1	C23	0.125 - 16 ug/mL tebuconazole	8	64	4	2	2	0.125	2
C23-a2			8	32	4	1	2	0.125	2
C23-a3			4	32	4	1	2	0.125	2
C23-a4			8	32	4	1	2	0.06	2
C23-a5			8	128	4	2	4	0.125	2
C23-a6			8	32	2	1	2	0.06	2
C23-hap			32	32	4	2	2	0.25	2
C23-autodip	C23-hap	-	32	32	4	2	2	0.25	2
C155	-	-	0.0625	0.5	0.125	0.5	0.125	0.06	2
C155-a1	C155	0.125 - 16 ug/mL tebuconazole	32	128	4	2	4	0.125	2
C155-a2			32	128	4	2	2	0.125	2
C155-a3			16	256	8	2	4	0.125	2
C155-a4			8	64	4	2	4	0.06	2
C155-a5			32	64	4	2	2	0.125	2
C155-a6			32	64	4	2	2	0.06	2
C155-a7			8	32	2	1	1	0.06	2
ct20-hap	ct20	-	0.25	2	0.125	0.25	0.25	-	-
ct20-autodip	ct20-hap	-	0.25	1	0.06	0.125	0.25	-	-
