# Supplementary material for: An agricultural triazole induces genomic instability and haploid cell formation in the human fungal pathogen Candida tropicalis
Source: PLoS Biol. 2025 Apr 1;23(4):e3003062. doi: 10.1371/journal.pbio.3003062 (PMC11960876; doi:10.1371/journal.pbio.3003062)
Supplement: S2 Data — (XLSX) [file pbio.3003062.s011.xlsx]

## Sheet: All counts
Dataset S2. RNAseq analysis for the haploid and diploid strains.
ID	Gene position	ORF (ortholog in C. albicans)	Gene ID in C. albicans	Diploid-1	Diploid-2	Diploid-3	Haploid-1	Haploid-2	Haploid-3	log2(fold change of Haploid/Diploid)	FDR	Functional predition
Ctropicalis.p622	CP047869.1: 1551125-1551325	orf19.3548.1	WH11	48.3039	23.6046	35.7161	52916.1	52036	56031.2	10.5923	0	White-phase yeast transcript; expression in opaques increases virulence/switching; mutant switches as WT; Hap43, hypoxia, ketoconazol induced; required for RPMI biofilm; Bcr1-induced in RPMI a/a biofilm; rat catheter, Spider biofilm induced
Ctropicalis.p5365	CP047875.1: 978130-979209	orf19.2344	ASR1	155.646	129.204	236.187	28859.8	31030.8	33646.5	7.53969	0	Heat shock protein; transcript regulated by cAMP, osmotic stress, ciclopirox olamine, ketoconazole; repressed by Cyr1, Ras1; colony morphology-related regulated by Ssn6; stationary phase enriched; Hap43-induced; Spider biofilm induced
Ctropicalis.p5203	CP047875.1: 554682-556337	orf19.6420	PGA13	550.128	454.7	538.046	41879.2	42453.5	44259.9	6.4317	0	GPI-anchored cell wall protein involved in cell wall synthesis; required for normal cell surface properties; induced in oralpharyngeal candidasis; Spider biofilm induced; Bcr1-repressed in RPMI a/a biofilms
Ctropicalis.p763	CP047869.1: 1843843-1845702	orf19.5210	orf19.5210	411.925	480.789	473.527	26796.8	26654.8	25962.9	5.91073	0	Putative Xbp1 transcriptional repressor; binds to cyclin gene promoters in S. cerevisiae; Hap43-repressed; possibly essential, disruptants not obtained by UAU1 method
Ctropicalis.p5446	CP047875.1: 1190976-1191614	orf19.4886	orf19.4886	736.634	561.542	544.959	25530.5	28067.6	29984.3	5.55304	0	Putative adhesin-like protein; Hap43-repressed; rat catheter and Spider biofilm induced
Ctropicalis.p3260	CP047872.1: 84840-86711	orf19.4212	FET99	370.33	255.924	330.662	12359.2	11567.2	12922.7	5.31769	0	Multicopper oxidase family protein; similar to S. cerevisiae Fet3; does not complement S. cerevisiae fet3 mutant growth under low-iron; iron-repressed; regulated by Tup1, Rim101; flow model biofilm induced; Spider biofilm repressed
Ctropicalis.p1691	CP047870.1: 1384855-1387236	orf19.2449	orf19.2449	1245.17	1174.02	1145.22	28409.4	26783.6	29857.4	4.62707	0	Putative adhesin-like protein; macrophage-induced gene
Ctropicalis.p1455	CP047870.1: 784423-786129	orf19.2898	orf19.2898	1797.98	1851.1	2277.77	32596.9	31627.9	33330.2	4.09164	0	Ortholog(s) have borate efflux transmembrane transporter activity, role in borate transport, protein targeting to vacuole and fungal-type vacuole, plasma membrane localization
Ctropicalis.p2837	CP047871.1: 1489598-1490887	orf19.3131	OYE32	113774	112351	111558	9158.36	9639.93	9704.59	-3.51589	0	NAD(P)H oxidoreductase family protein; induced by nitric oxide, amphotericin B, oxidative stress via Cap1; upregulation associated with MDR1 overexpression or benomyl treatment; macrophage-downregulated protein; Spider biofilm induced
Ctropicalis.p2824	CP047871.1: 1436304-1437683	orf19.6639	orf19.6639	30876.9	32173.1	32255.1	2548.71	2420.86	2703.03	-3.58431	0	Ortholog of S. cerevisiae Mdm36; mitochondrial distribution and morphology protein; Hap43-repressed gene
Ctropicalis.p5103	CP047875.1: 298475-298921	orf19.7322	orf19.7322	54873.2	54152.8	54391.1	4259.91	3989.51	4044.75	-3.68211	0	Protein of unknown function; S. cerevisae ortholog Ypl225w interacts with ribosomes; rat catheter biofilm induced
Ctropicalis.p1802	CP047870.1: 1645747-1647681	orf19.1065	SSA2	249294	267792	258409	19826.2	19360.8	16403.8	-3.75196	0	HSP70 family chaperone; cell wall fractions; antigenic; beta-defensin peptides impport; ATPase domain binds histatin 5; at hyphal surface, not yeast; farnesol-repressed in biofilm; flow model, Spider biofilm repressed; caspofungin repressed
Ctropicalis.p5717	CP047875.1: 1906497-1908443	orf19.4980	HSP70	3.59472e+06	3.78938e+06	3.51389e+06	198779	199398	240516	-4.04238	0	Putative hsp70 chaperone; role in entry into host cells; heat-shock, amphotericin B, cadmium, ketoconazole-induced; surface localized in yeast and hyphae; antigenic in host; farnesol-downregulated in biofilm; Spider biofilm induced
Ctropicalis.p2094	CP047870.1: 2353318-2354859	orf19.3300	ZPR1	164300	153142	142750	8153.53	8119.17	9009.47	-4.13567	0	Protein with putative zinc finger; regulated by Gcn4p; repressed in response to amino acid starvation (3-aminotriazole treatment); upregulation correlates with clinical development of fluconazole resistance
Ctropicalis.p4179	CP047873.1: 110178-111905	orf19.3982	orf19.3982	35889.8	31098.5	26376.9	1329.53	1121.21	1257.74	-4.60397	0	Maltase; induced during growth on sucrose; induced by alpha pheromone in SpiderM medium; early-stage flow model biofilm indced
Ctropicalis.p1849	CP047870.1: 1760359-1761033	orf19.2968	orf19.2968	32033.5	35322.5	32583.5	1348.52	1054.18	1415.43	-4.66033	0	Protein of unknown function; Spider biofilm induced
Ctropicalis.p2858	CP047871.1: 1528459-1530321	orf19.1847	ARO10	36032	37063	39457.1	1007.55	741.667	818.28	-5.40394	0	Aromatic decarboxylase; Ehrlich fusel oil pathway of aromatic alcohol biosynthesis; alkaline repressed; protein abundance affected by URA3 expression in CAI-4 strain; Spider biofilm induced
Ctropicalis.p1266	CP047870.1: 244479-246656	orf19.1264	CFL2	9721.16	9177.23	10366.9	162.799	146.244	90.5053	-6.14269	0	Oxidoreductase; iron utilization; Sfu1/Sef1/Hap43/Nrg1/Tup1/Rim101 regulated; alkaline/low iron/fluphenazine/ciclopirox olamine, flucytosine, fluconazole, Spider/flow model/rat catheter biofilm induced; caspofungin/amphotericin B repressed
Ctropicalis.p406	CP047869.1: 1091682-1092641	orf19.2244	orf19.2244	748.71	750.379	578.371	13991.7	14083	15661.1	4.44637	2.97599e-303	Similar to oxidoreductases and to S. cerevisiae Yjr096wp; Sfu1 repressed; induced by benomyl treatment, Ssr1; Hap43-repressed; flow model biofilm repressed
Ctropicalis.p2863	CP047871.1: 1543092-1544330	orf19.696	STE2	76.4812	64.6022	73.7365	3825.78	4075.69	4769.72	5.93199	1.98386e-302	Receptor for alpha factor mating pheromone, MFalpha; required for a-type cells to respond to alpha factor, for opaque a-form mating and white a-form response; possible Kex2p substrate; a-specific, alpha-factor induced, A1p-Alpha2p repressed
Ctropicalis.p1356	CP047870.1: 498556-500253	orf19.3803	MNN22	185.165	151.567	175.124	5058.53	4770.35	5789.54	4.98161	2.30787e-299	Alpha-1,2-mannosyltransferase; required for normal cell wall mannan; regulated by Tsa1, Tsa1B at 37 deg; repressed in core stress response; NO, Hog1 induced; confers sensitivity to cell wall perturbing agents; Spider biofilm repressed
Ctropicalis.p3305	CP047872.1: 181577-183362	orf19.84	CAN3	11760.7	9829.47	9919.87	207.117	183.676	109.166	-5.92768	4.85311e-283	Predicted amino acid transmembrane transporter; transcript regulated by white-opaque switch; Hap43-repressed gene
Ctropicalis.p5185	CP047875.1: 513570-516275	orf19.6387	HSP104	905498	1.03533e+06	965868	63053.1	62172.1	78174.2	-3.78661	3.38286e-262	Heat-shock protein; roles in biofilm and virulence; complements chaperone, prion activity in S. cerevisiae; guanidine-insensitive; heat shock/stress induced; repressed in farnesol-treated biofilm; sumoylation target; Spider biofilm induced
Ctropicalis.p935	CP047869.1: 2268464-2270348	orf19.5806	ALD5	697311	682785	592029	65482.4	61657.6	55665.4	-3.38139	3.40182e-242	NAD-aldehyde dehydrogenase; decreased expression in fluconazole-resistant isolate, or in hyphae; biofilm induced; fluconazole-downregulated; protein abundance is affected by URA3 expression in the CAI-4 strain; stationary phase enriched
Ctropicalis.p4449	CP047873.1: 832021-833046	orf19.5610	ARG3	12591.2	12004.8	10260.9	688.279	769.523	821.079	-3.8845	2.44213e-239	Putative ornithine carbamoyltransferase; Gcn4-regulated; Hap43-induced; repressed in alkalinizing medium; rat catheter and Spider biofilm induced
Ctropicalis.p5139	CP047875.1: 383862-385151			7076.52	8042.97	7508.45	427.8	432.639	533.701	-3.96935	3.47968e-237
Ctropicalis.p100	CP047869.1: 244155-245114	orf19.6809	orf19.6809	941.926	924.308	929.772	11599.4	11336.5	14405.3	3.78987	6.21638e-236	Putative phosphomutase-like protein; protein present in exponential and stationary growth phase yeast; Hap43-repressed; Spider biofilm repressed
Ctropicalis.p4836	CP047874.1: 586382-587965	orf19.5178	ERG5	19926.7	19190.6	21335.2	132278	130838	134370	2.76767	3.33416e-233	Putative C-22 sterol desaturase; fungal C-22 sterol desaturases are cytochrome P450 enzymes of ergosterol biosynthesis, catalyze formation of the C-22(23) double bond in the sterol side chain; transposon mutation affects filamentous growth
Ctropicalis.p543	CP047869.1: 1383934-1385622	orf19.2270	SMF12	355.57	368.978	244.252	7669.65	8429.06	9487.19	4.77287	5.38693e-231	Ortholog of S. cerevisiae Smf1; manganese transporter; Gcn4-regulated; Hap43, alkaline induced; caspofungin repressed; mutants are viable
Ctropicalis.p3758	CP047872.1: 1373620-1374186	orf19.7350	RCT1	2792.23	2595.27	2788.16	20230.5	20528.2	18992.1	2.92028	8.01194e-227	Fluconazole-induced protein; Ras1, Cyr1 repressed and Efg1 induced; regulated by Nrg1, Tup1, Tbf1, Ssn6; induced in oralpharyngeal candidasis; rat catheter biofilm repressed
Ctropicalis.p4879	CP047874.1: 727224-729893	orf19.7105	FAR1	16.1013	27.3317	8.06493	3689.21	3649.14	3249.79	7.74772	3.57504e-224	Protein involved in regulation of pheromone-mediated mating; repressed by A1p and Alpha2p in white-phase cells; null mutant shows no pheromone response in opaque cells; overexpression causes enhanced pheromone response and cell cycle arrest
Ctropicalis.p1682	CP047870.1: 1358536-1360611	orf19.2435	MSI3	166687	177368	166372	26371.7	24842.4	25474	-2.68445	3.57504e-224	Essential HSP70 family protein; required for fluconazole resistance and calcineurin-dependent transcription; interacts with Cgr1; transcript regulated by iron; rat catheter biofilm induced; farnesol repressed in biofilm; sumoylation target
Ctropicalis.p3973	CP047872.1: 1983207-1984757	orf19.5392	NGT1	17004.3	16508.3	14895.9	1784.46	1833.28	1885.68	-3.0866	1.01726e-219	N-acetylglucosamine (GlcNAc)-specific transporter; role in GlcNAc (but not serum) induced hyphal growth; localizes to plasma membrane; induced by GlcNAc, macrophage engulfment; 12 transmembrane, major facilitator superfamily
Ctropicalis.p932	CP047869.1: 2263987-2264850	orf19.5806	ALD5	195815	188934	165278	19025.8	17424	15475.5	-3.35509	3.69026e-218	NAD-aldehyde dehydrogenase; decreased expression in fluconazole-resistant isolate, or in hyphae; biofilm induced; fluconazole-downregulated; protein abundance is affected by URA3 expression in the CAI-4 strain; stationary phase enriched
Ctropicalis.p2866	CP047871.1: 1553951-1554736	orf19.916	orf19.916	82415.8	89601.9	83659.9	8902.41	9059.31	10694.6	-3.10697	1.00178e-208	Putative protein involved in apoptosis; Spider biofilm induced
Ctropicalis.p379	CP047869.1: 1025362-1026171	orf19.4082	DDR48	713.824	785.165	1165.96	19750.3	21040	24066	4.6565	2.79525e-207	Immunogenic stress-associated protein; filamentation regulated; induced by benomyl/caspofungin/ketoconazole or in azole-resistant strain; Hog1, farnesol, alkaline repressed; stationary phase enriched; Spider, flow model biofilm induced
Ctropicalis.p3297	CP047872.1: 163309-163770	orf19.93	orf19.93	129995	119422	123081	16137	14833.3	17736.2	-2.88466	4.19223e-199	Putative mitochondrial intermembrane space protein; colony morphology-related gene regulation by Ssn6; regulated by Sef1, Sfu1, and Hap43; Spider biofilm repressed; rat catheter biofilm induced
Ctropicalis.p2849	CP047871.1: 1516325-1517002	orf19.1857	orf19.1857	6684.72	6739.74	6612.09	520.958	359.517	395.611	-3.92224	2.38321e-195	Putative L-azetidine-2-carboxylic acid acetyltransferase; mutants are viable
Ctropicalis.p4890	CP047874.1: 750437-752023	orf19.7094	HGT12	7794.37	7992.03	5696.15	328.312	321.215	383.481	-4.32974	7.35093e-195	Glucose, fructose, mannose transporter; major facilitator superfamily; role in macrophage-induced hyphal growth; detected at germ tube plasma membrane by mass spectrometry; Snf3p-induced; 12 probable transmembrane segments
Ctropicalis.p3394	CP047872.1: 395324-397213	orf19.3425	orf19.3425	40889.2	45565.6	43316.8	6857.47	6538.34	6354.03	-2.66592	1.94285e-193	RING/FYVE/PHD zinc finger protein; Spider biofilm induced
Ctropicalis.p4375	CP047873.1: 620510-621184	orf19.409	orf19.409	165791	154408	146663	23595	23478.3	21453.5	-2.71795	8.61164e-193	Ortholog of S. cerevisiae Aim38/Rcf2, cytochrome c oxidase subunit; plasma membrane localized; Hap43-repressed; induced in oralpharyngeal candidasis; flow model biofilm induced; Spider biofilm repressed
Ctropicalis.p3869	CP047872.1: 1655118-1656671	orf19.346	ALT1	41220.7	42466	39920.3	6702.81	6766.41	6228.07	-2.59938	4.7723e-192	Putative alanine transaminase; mutation confers hypersensitivity to 5-fluorocytosine (5-FC); rat catheter and flow model biofilm induced
Ctropicalis.p4813	CP047874.1: 529746-531881	orf19.6515	HSP90	203805	228500	229415	31981.9	31571.3	34573	-2.70305	4.55878e-190	Essential chaperone, regulates several signal transduction pathways and temperature-induced morphogenesis; activated by heat shock, stress; localizes to surface of hyphae, not yeast cells; mediates echinocandin and biofilm azole resistance
Ctropicalis.p4219	CP047873.1: 208403-210223	orf19.4251	ZCF22	3820.03	4694.84	4776.74	37677.2	36022.2	40120	3.14852	5.84165e-189	Predicted Zn(II)2Cys6 transcription factor
Ctropicalis.p3157	CP047871.1: 2296243-2297493	orf19.7469	ARG1	21397.3	20495	18886.9	2740.45	2613.24	2364.33	-2.92732	8.24205e-188	Argininosuccinate synthase; arginine synthesis; Gcn4, Rim101 regulated; induced by amino acid starvation (3-AT), benomyl treatment; stationary phase enriched protein; repressed in alkalinizing medium; rat catheter, Spider biofilm induced
Ctropicalis.p925	CP047869.1: 2248372-2250135	orf19.5805	DLD1	65544.4	66188.6	66875.6	12023.6	12026.8	11174.1	-2.44481	1.62343e-185	Putative D-lactate dehydrogenase; white cell-specific trancript; colony morphology-related gene regulation by Ssn6; Hap43-repressed; rat catheter biofilm induced; Spider biofilm repressed
Ctropicalis.p4998	CP047875.1: 57193-58287	orf19.7676	XYL2	68888.1	66553.9	69285.8	12571.7	12543.1	13029	-2.37362	1.35081e-183	D-xylulose reductase; immunogenic in mice; soluble protein in hyphae; induced by caspofungin, fluconazole, Hog1 and during cell wall regeneration; Mnl1-induced in weak acid stress; stationary phase enriched; flow model biofilm induced
Ctropicalis.p937	CP047869.1: 2273998-2275239	orf19.5801	RNR21	7774.24	8731.23	9575.38	64048.8	62005.8	69719.9	2.95879	1.38722e-183	Ribonucleoside-diphosphate reductase; regulated by tyrosol and cell density; ciclopirox olamine, fluconazole or flucytosine induced; regulated by Sef1, Sfu1, and Hap43
Ctropicalis.p2093	CP047870.1: 2349251-2351086	orf19.3301	orf19.3301	36688.1	30031.3	28125.9	3232.47	2789.96	3077.18	-3.33176	3.10358e-183	Putative ubiquitin ligase complex component; induced by heavy metal (cadmium) stress; Hog1-induced; transcript induced by Mnl1p under weak acid stress; flow model biofilm induced; Spider biofilm induced
Ctropicalis.p1373	CP047870.1: 548513-551113	orf19.4448	SOG2	26206.2	26836	23501.2	3699.16	3260.03	3560.5	-2.81336	1.88174e-179	Leucine-rich-repeat domain protein of RAM cell wall integrity signaling network; role in cell separation, azole sensitivity; required for hyphal growth; lacks orthologs in higher eukaryotes
Ctropicalis.p4067	CP047872.1: 2243190-2244965			2949.22	3294.71	4145.38	155.564	122.741	134.358	-4.60228	5.33633e-178
Ctropicalis.p3675	CP047872.1: 1134795-1135502	orf19.251	GLX3	18.7848	19.8776	34.564	1958.11	2182.35	2596.66	6.55962	1.23646e-177	Glutathione-independent glyoxalase; binds human immunoglobulin E; alkaline, fluconazole, Hog1 repressed; hypoxia, oxidative stress via Cap1, Hap43 induced; stationary-phase enriched; rat catheter, Spider biofilm induced
Ctropicalis.p1689	CP047870.1: 1376358-1378601	orf19.2449	orf19.2449	1722.84	2179.08	1989.73	18341.1	19646.3	23144.2	3.42559	4.0713e-177	Putative adhesin-like protein; macrophage-induced gene
Ctropicalis.p3196	CP047871.1: 2420827-2421756	orf19.7504	orf19.7504	1002.31	749.136	706.258	10686.9	9648.64	10094.6	3.68072	2.12925e-176	Ortholog of S. cerevisiae Rts3; a component of the protein phosphatase type 2A complex; Plc1-regulated; induced in core caspofungin response; Spider biofilm induced
Ctropicalis.p1335	CP047870.1: 462324-462728			7556.88	5661.38	5844.77	390.718	324.697	276.181	-4.21425	2.38143e-175
Ctropicalis.p2819	CP047871.1: 1426897-1428432	orf19.6634	VMA2	48561.5	53862	54247	6844.8	7515.91	7958.87	-2.76059	3.73531e-175	Vacuolar H(+)-ATPase; protein present in exponential and stationary growth phase yeast cultures; plasma membrane localized; amphotericin B repressed, caspofungin repressed
Ctropicalis.p1804	CP047870.1: 1650786-1651571	orf19.1067	GPM2	807.748	786.407	997.747	7780.9	7700.45	8285.43	3.24766	6.41539e-174	Putative phosphoglycerate mutase; repressed in hyphae; macrophage/pseudohyphal-repressed; induced by high levels of peroxide stress, farnesol; flow model biofilm induced; rat catheter and Spider biofilm repressed
Ctropicalis.p2862	CP047871.1: 1541573-1542835	orf19.697	orf19.697	27309.1	26259.5	25530.1	3924.37	4245.43	4434.76	-2.59914	1.09675e-171	Ortholog(s) have mitochondrial outer membrane localization
Ctropicalis.p5130	CP047875.1: 359905-362289	orf19.7310	orf19.7310	81.8483	176.414	130.191	48554.9	51130.6	58389	8.7203	1.43249e-170	Protein with a role in directing meiotic recombination events to homologous chromatids; induced by ciclopirox olamine; positively regulated by Sfu1; Hog1, fluconazole-repressed; Hap43-induced; Spider biofilm induced
Ctropicalis.p4370	CP047873.1: 612306-613847	orf19.4445	orf19.4445	48244.9	42175.3	37943.2	5534.27	5142.92	4957.26	-2.9874	5.51625e-170	Protein of unknown function; Plc1p-regulated; expression induced early upon infection of reconstituted human epithelium (RHE), while expression of the C. dubliniensis ortholog is not; mutant is viable; Spider biofilm induced
Ctropicalis.p1062	CP047869.1: 2619998-2622433	orf19.882	HSP78	414961	410939	358131	55174.5	54384.6	61744.2	-2.73885	1.29177e-168	Heat-shock protein; regulated by macrophage response, Nrg1, Mig1, Gcn2, Gcn4, Mnl1p; heavy metal (cadmium) stress-induced; stationary phase enriched protein; rat catheter and Spider biofilm induced
Ctropicalis.p246	CP047869.1: 662969-663970	orf19.1395	orf19.1395	606.482	602.539	617.543	4381.11	4586.67	4473.01	2.92971	2.706e-168	Ortholog(s) have copper ion transmembrane transporter activity, inorganic phosphate transmembrane transporter activity and role in cellular copper ion homeostasis, copper ion transmembrane transport, phosphate ion transmembrane transport
Ctropicalis.p4782	CP047874.1: 437361-438446	orf19.6498	orf19.6498	17668.5	17840.1	18127.7	2664.48	2307.7	2798.2	-2.73699	2.41336e-165	Ortholog(s) have role in protein import into nucleus and RNA polymerase II, holoenzyme, cytoplasm localization
Ctropicalis.p1984	CP047870.1: 2056081-2056767	orf19.430	YPT53	14681.7	16343.1	15977.8	2170.66	2420.86	2419.38	-2.69438	3.5605e-163	Rab-family GTPase involved in vacuolar trafficking, colocolizes with Vps1p and Ypt52p in late endosome; Hap43-repressed gene
Ctropicalis.p5137	CP047875.1: 380253-381320	orf19.7296	orf19.7296	24436.4	25463.2	23763.9	2400.38	2378.21	3129.43	-3.1693	1.60203e-161	Plasma membrane protein implicated in stress response; similar to stomatin mechanoreception proteins; overexpression induces apoptotic-like cell death; absent from hyphal cells; induced by Rgt1; rat catheter and Spider biofilm induced
Ctropicalis.p1021	CP047869.1: 2506173-2508212	orf19.1442	PLB4.5	1439.72	1300.74	1358.37	9042.59	9765.28	10968.9	2.91166	1.70579e-157	Phospholipase B; Hog1-induced; regulated by Ssn6; putative GPI-anchor; repressed during cell wall regeneration; clade-associated gene expression; Hap43-induced; rat catheter and Spider biofilm repressed
Ctropicalis.p4638	CP047874.1: 74980-79680	orf19.575	HYR3	59.0381	72.0562	65.6716	1676.83	1564.29	1513.4	4.64305	7.39415e-157	Putative GPI-anchored adhesin-like protein; similar to Hyr1p induced in high iron; clade-specific repeat variation
Ctropicalis.p2834	CP047871.1: 1482604-1483938	orf19.458	orf19.458	11904.2	11089.2	10493.6	1615.33	1746.23	1751.32	-2.66107	3.29317e-155	Ortholog(s) have ATPase activity, coupled to transmembrane movement of substances, protein transmembrane transporter activity
Ctropicalis.p2496	CP047871.1: 661748-662998	orf19.5307	JEN2	19635.5	16131.9	14209.3	1122.41	993.242	707.247	-4.0967	1.59773e-154	Dicarboxylic acid transporter; regulated by glucose repression; induced by Rgt1; disruptants not obtained by UAU1 method; rat catheter and Spider biofilm induced
Ctropicalis.p3115	CP047871.1: 2185475-2186053	orf19.3226	orf19.3226	2357.5	2507.06	2454.04	107.628	157.561	145.555	-4.0997	1.38761e-152	Ortholog(s) have role in intracellular sterol transport and extracellular region, fungal-type vacuole lumen localization
Ctropicalis.p4380	CP047873.1: 636769-638859	orf19.1930	CFL5	23530.7	21554.8	19171.5	2635.54	2826.52	2290.62	-3.00048	4.50578e-152	Ferric reductase; induced in low iron; ciclopirox olamine, flucytosine induced; amphotericin B, Sfu1 repressed; Tbf1, Hap43 induced
Ctropicalis.p938	CP047869.1: 2276559-2278985	orf19.5799	orf19.5799	2624.51	2490.91	2570.41	12389.9	12376.8	12753.8	2.33793	1.5044e-151	Ortholog of S. cerevisiae : TPH3, C. dubliniensis CD36 : Cd36_17790, C. parapsilosis CDC317 : CPAR2_212150, Candida tenuis NRRL Y-1498 : CANTEDRAFT_128815 and Debaryomyces hansenii CBS767 : DEHA2G04246g
Ctropicalis.p5236	CP047875.1: 634154-634915	orf19.11	orf19.11	31959.7	27136.6	25797.4	2690.71	2734.24	1956.59	-3.47329	2.79164e-151	Protein of unknown function; transcript regulated by Mig1 and Tup1; rat catheter biofilm induced
Ctropicalis.p4834	CP047874.1: 580003-581790	orf19.6577	FLU1	15441.1	16725.7	18586.2	95739.5	99171.9	108767	2.63179	5.26926e-151	Multidrug efflux pump of the plasma membrane; MDR family member of the MFS (major facilitator superfamily) of transporters; involved in histatin 5 efflux; fungal-specific (no human/murine homolog)
Ctropicalis.p4855	CP047874.1: 665276-666478	orf19.6570	NUP	87.2154	64.6022	87.5621	1874.9	1991.71	2551.88	4.79233	8.79982e-151	Nucleoside permease; adenosine and guanosine are substrates, whereas cytidine, adenine, guanine, uridine, uracil are not; similar to a nucleoside permease of S. pombe; possibly processed by Kex2p
Ctropicalis.p25	CP047869.1: 48160-48900	orf19.6720	orf19.6720	5438.21	5245.2	5480.7	630.395	741.667	621.407	-2.9689	1.80731e-150	P-Loop domain-containing protein of unknown function; transposon mutation affects filamentous growth; Spider biofilm induced
Ctropicalis.p5363	CP047875.1: 972147-973742	orf19.4749	orf19.4749	169.064	161.505	137.104	2277.38	2109.22	2594.8	3.94902	1.07656e-148	Protein of unknown function; hyphal-induced expression, regulated by Cyr1, Ras1, Efg1; Hap43-induced gene; Spider biofilm induced
Ctropicalis.p1610	CP047870.1: 1166470-1169424	orf19.6214	ATC1	3789.17	4250.08	4917.31	39069.1	44603.6	55592.6	3.47734	1.1202e-148	Cell wall acid trehalase; catalyzes hydrolysis of the disaccharide trehalose; similar to S. cerevisiae vacuolar acid trehalase (Ath1p); Hap43p-repressed gene
Ctropicalis.p5237	CP047875.1: 637832-639916	orf19.1932	CFL4	41659.4	40170.1	35070.9	2889.69	3083.32	1900.61	-3.84183	2.0775e-148	C-terminus similar to ferric reductases; induced in low iron; Sfu1-repressed; ciclopirox olamine induced; colony morphology-related gene regulation by Ssn6; Hap43-repressed; Sef1-regulated
Ctropicalis.p5149	CP047875.1: 399503-399880	orf19.7283	orf19.7283	7300.6	6298.71	6776.85	39863.2	40634.1	47566.6	2.7026	3.52425e-148	Protein of unknown function; rat catheter and Spider biofilm induced
Ctropicalis.p2456	CP047871.1: 561635-564151	orf19.2738	SUL2	406.558	521.787	625.608	6060.65	5887.2	6021.87	3.58131	1.56599e-147	Putative sulfate transporter; transcript negatively regulated by Sfu1; amphotericin B induced; F-12/CO2 and Spider biofilm induced
Ctropicalis.p939	CP047869.1: 2281737-2284550	orf19.5798	LIG4	1516.21	1494.55	1765.07	10037.5	9457.13	10399.7	2.69664	8.32093e-147	DNA ligase; mRNA detected in yeast-form and pseudohyphal cells, induced upon hyphal induction; suppresses S. cerevisiae ime1-1 mutant IME2 transcription defect; required for wild-type filamentous growth and wild-type pathogenesis
Ctropicalis.p1233	CP047870.1: 161136-161981	orf19.2897	SOU2	92.5825	60.8751	54.1503	1929.17	1983	2453.91	4.9863	1.73915e-146	Protein similar to Sou1; not required for utilization of L-sorbose; Spider biofilm induced
Ctropicalis.p3054	CP047871.1: 2031483-2036084	orf19.2616	UGT51C1	932.534	1124.33	1191.31	8435.71	9183.79	10326	3.15585	7.14245e-146	UDP-glucose:sterol glucosyltransferase; enzyme of sterol glucoside (membrane-bound lipid) biosynthesis; has UDP-sugar binding domain; activity is UDP-glucose-specific in vitro; enzyme does not use UDP-mannose; Mig1-regulated
Ctropicalis.p913	CP047869.1: 2223012-2224058	orf19.5824	orf19.5824	27690.2	25413.5	22629.1	3922.56	3639.57	3369.22	-2.74232	4.44411e-145	Protein of unknown function; rat catheter and Spider biofilm induced
Ctropicalis.p1202	CP047870.1: 64177-65577	orf19.3120	orf19.3120	8290.83	8339.89	7401.3	359.967	349.942	175.412	-4.71323	4.33976e-144	PDR-subfamily ABC transporter (half-size); similar to WHITE subfamily proteins; repressed by fluphenazine treatment or in an azole-resistant strain that overexpresses CDR1 and CDR2; induced by nitric oxide; rat catheter biofilm induced
Ctropicalis.p267	CP047869.1: 705021-708180	orf19.5348	TPS3	4537.88	5113.51	5458.81	27042.8	26883.7	26993	2.47146	8.07566e-144	Predicted trehalose-phosphate synthase regulatory subunit; regulated by Efg1; regulated by Tsa1, Tsa1B under H2O2 stress conditions; flow model biofilm induced (reports differ)
Ctropicalis.p1046	CP047869.1: 2583561-2585186	orf19.868	ADAEC	5210.11	6413.01	7021.1	43701.6	42801.7	44764.7	2.86633	8.47699e-144	Protein of unknown function; transcription is specific to white cell type
Ctropicalis.p5229	CP047875.1: 613484-614884	orf19.10	ALK8	2366.89	2488.43	2270.85	12817.7	12930.4	14592.8	2.55146	2.00272e-143	Alkane-inducible cytochrome P450; catalyzes hydroxylation of lauric acid to hydroxylauric acid; overproduction causes fluconazole resistance in WT and causes multidrug resistance in a cdr1 cdr2 double mutant; rat catheter biofilm repressed
Ctropicalis.p2004	CP047870.1: 2111237-2111587			191.874	214.926	276.512	2888.78	2959.7	3344.96	3.7996	6.75933e-143
Ctropicalis.p990	CP047869.1: 2431027-2431404	orf19.1486	orf19.1486	30999	34333.6	33358.9	5855.35	5234.32	4728.67	-2.59134	1.19921e-139	Protein with a life-span regulatory factor domain; regulated by Sef1, Sfu1, and Hap43; flow model biofilm induced; Spider biofilm induced
Ctropicalis.p2979	CP047871.1: 1831943-1832302	orf19.2846	orf19.2846	252.254	253.439	354.857	3571.63	3260.03	3717.25	3.66746	3.72915e-139	Protein of unknown function; Hap43-repressed; induced in core caspofungin response; regulated by yeast-hypha switch; Spider biofilm repressed
Ctropicalis.p3709	CP047872.1: 1239913-1241223	orf19.6003	orf19.6003	611.849	801.315	844.514	6831.24	6430.39	6306.45	3.16567	1.07265e-136	Protein of unknown function; role in intracellular signal transduction; Spider biofilm induced
Ctropicalis.p3011	CP047871.1: 1929643-1930359	orf19.2568	IFU5	9297.16	8948.64	10387.6	48173.2	46073.9	52188.9	2.40517	2.9267e-136	Predicted membrane protein; estradiol-induced; upregulation associated with CDR1 and CDR2 overexpression or fluphenazine; putative drug-responsive regulatory site; similar to S. cerevisiae Wwm1p; Hap43-repressed; Spider biofilm repressed
Ctropicalis.p5038	CP047875.1: 151803-152915	orf19.7602	AHA1	10869.7	11760.1	11354.3	2132.67	1953.4	2172.13	-2.39087	4.01824e-136	Putative Hsp90p co-chaperone; Hap43-repressed; heavy metal (cadmium) stress-induced; oxidative stress-induced via Cap1; rat catheter biofilm induced; flow model biofilm repressed
Ctropicalis.p2799	CP047871.1: 1372522-1373562	orf19.3861	SIS1	38851.1	41443.5	41745.2	7097.14	7191.21	8244.38	-2.38674	1.67415e-135	Putative Type II HSP40 co-chaperone; macrophage/pseudohyphal-repressed; heavy metal (cadmium) stress-induced; heterozygous null mutant displays sensitivity to virgineone; rat catheter biofilm induced
Ctropicalis.p4894	CP047874.1: 759681-761186	orf19.7081	SPL1	60716.7	72004.1	71127	12940.7	11898	12075.5	-2.41506	6.81468e-134	Protein similar to S. cerevisiae Spl1p, which is involved in tRNA splicing; member of pyridoxal-phosphate-dependent aminotransferase protein family; predicted to be essential
Ctropicalis.p4499	CP047873.1: 958267-959844	orf19.1979	GIT3	15026.5	15390.2	16844.2	2961.14	2500.95	2694.63	-2.48431	1.43291e-133	Glycerophosphocholine permease; white cell specific transcript; fungal-specific; alkaline repressed; caspofungin, macrophage/pseudohyphal-repressed; flow model biofilm induced; Spider biofilm induced
Ctropicalis.p3510	CP047872.1: 694815-696854	orf19.5592	orf19.5592	261.646	332.95	448.18	4909.3	4651.09	5398.59	3.89312	7.59072e-133	Ortholog of C. dubliniensis CD36 : Cd36_63980, Candida tenuis NRRL Y-1498 : CANTEDRAFT_115187, Candida tropicalis MYA-3404 : CTRG_02719 and Candida albicans WO-1 : CAWG_05060
Ctropicalis.p3816	CP047872.1: 1508867-1509997	orf19.1631	ERG6	9208.6	8102.6	8887.56	41744.4	39015	38565.5	2.23772	1.25179e-132	Delta(24)-sterol C-methyltransferase, converts zymosterol to fecosterol, ergosterol biosynthesis; mutation confers nystatin resistance; Hap43, GlcNAc-, fluconazole-induced; upregulated in azole-resistant strain; Spider biofilm repressed
Ctropicalis.p2835	CP047871.1: 1484750-1487869	orf19.459	ADP1	37253	42372.8	39904.1	6874.65	7179.02	7909.42	-2.39374	2.0948e-131	Putative PDR-subfamily ABC transporter; similar to WHITE subfamily proteins; gene used for strain identification by multilocus sequence typing
Ctropicalis.p1382	CP047870.1: 575417-575623	orf19.4450.1	orf19.4450.1	21621.4	16794.1	17556.2	2668.1	2790.83	2731.95	-2.72188	1.73196e-130	Protein conserved among the CTG-clade; 2 adjacent upstream SRE-1 elements; highly up-regulated in cecum-grown cells in a Cph2-dependent manner; Hap43-repressed; rat catheter, Spider and flow model biofilm induced
Ctropicalis.p2847	CP047871.1: 1512692-1513459	orf19.709	PUP2	18984.8	19616.7	19044.8	3644.89	3871.12	4132.45	-2.25657	3.33905e-130	Alpha5 subunit of the 20S proteasome; macrophage/pseudohyphal-repressed; regulated by Gcn2p and Gcn4p; protein present in exponential and stationary growth phase yeast cultures
Ctropicalis.p2830	CP047871.1: 1455472-1457724	orf19.451	SOK1	160470	208092	214648	27290.6	27177.9	28681.8	-2.7597	4.6184e-130	Protein kinase required for degradation of Nrg1p; mutants are sensitive to growth on hydrogen peroxide medium; induced by alpha pheromone in SpiderM medium; rat catheter and Spider biofilm induced
Ctropicalis.p3991	CP047872.1: 2029053-2036402	orf19.3159	UTP20	6828.29	7046.6	6389.73	31946.6	32779.6	29024.2	2.26014	2.20046e-126	Putative snoRNA-binding protein; S. cerevisiae Utp20 ortholog; likely essential for growth; repressed in core stress response; mutation confers resistance to 5-fluorocytosine (5-FC) and parnafungin
Ctropicalis.p2833	CP047871.1: 1478184-1482110	orf19.457	orf19.457	23911.8	24848.2	24163.7	5106.47	4985.36	5588.93	-2.16707	1.51349e-125	Ortholog(s) have Lys63-specific deubiquitinase activity, thiol-dependent ubiquitin-specific protease activity
Ctropicalis.p3783	CP047872.1: 1432594-1433412	orf19.6947	GTT11	1110.99	783.922	715.475	8932.25	8737.22	9921.99	3.45245	1.46067e-124	Glutathione S-transferase, localized to ER; induced in exponentially growing cells, under oxidative stress; induced by nitric oxide; Spider biofilm induced
Ctropicalis.p3566	CP047872.1: 832263-835100	orf19.6282	orf19.6282	25947.2	27865.9	27078.6	5907.8	5392.76	6056.39	-2.17027	2.08669e-124	Ortholog of C. dubliniensis CD36 : Cd36_33320, C. parapsilosis CDC317 : CPAR2_701970, Candida tenuis NRRL Y-1498 : CANTEDRAFT_116124 and Debaryomyces hansenii CBS767 : DEHA2C15818g
Ctropicalis.p4898	CP047874.1: 766966-768402	orf19.7085	orf19.7085	341761	319189	298017	35118.5	35092.5	48218.8	-2.96693	1.10875e-123	Protein of unknown function; induced in core stress response; induced by cadmium stress via Hog1; oxidative stress-induced via Cap1; induced by Mnl1 under weak acid stress; macrophage-repressed; rat catheter and Spider biofilm induced
Ctropicalis.p5655	CP047875.1: 1734370-1735635	orf19.4934	OP4	3163.91	3284.77	2990.94	135.666	227.201	222.998	-3.95855	2.197e-123	Ala- Leu- and Ser-rich protein; secreted; N-terminal hydrophobic region; possible glycosylation; opaque-specific transcript; repressed by alpha pheromone in opaque MTLa homozygotes; fluconazole-induced; Spider biofilm induced
Ctropicalis.p1531	CP047870.1: 955632-957521	orf19.670	SMT3	36576.8	30833.9	31344.9	6594.27	6333.77	6224.34	-2.31597	8.34849e-123	SUMO, small ubiquitin-like protein; Smt3p-conjugated proteins localize to septation site and mother side of bud neck; C. albicans septins appear not to be Smt3p-modified, in contrast to S. cerevisiae septins
Ctropicalis.p3187	CP047871.1: 2382068-2386138	orf19.7400	ALS7	163.697	178.898	184.341	2236.68	2148.4	1767.19	3.59548	1.86393e-122	ALS family protein; hypermutable contingency gene; growth-regulated, downregulated in biofilm; two variable repeat regions; expression in S. cerevisiae does not confer adhesiveness; ALS family includes adhesins, cell-surface glycoproteins
Ctropicalis.p2820	CP047871.1: 1428836-1430362	orf19.6635	orf19.6635	5415.4	5261.35	5436.92	643.961	809.566	794.021	-2.79046	3.8938e-122	Ortholog of C. dubliniensis CD36 : Cd36_31170, C. parapsilosis CDC317 : CPAR2_205340, Candida tenuis NRRL Y-1498 : CANTEDRAFT_133521 and Debaryomyces hansenii CBS767 : DEHA2E21868g
Ctropicalis.p593	CP047869.1: 1493383-1494834	orf19.1863	orf19.1863	273.722	351.585	342.184	2987.37	3592.56	2970.81	3.35339	6.61252e-122	Has domain(s) with predicted Rho guanyl-nucleotide exchange factor activity, role in regulation of Rho protein signal transduction and intracellular localization
Ctropicalis.p3568	CP047872.1: 841563-842747	orf19.3707	YHB1	806224	733695	665909	131662	133068	147786	-2.36842	9.8394e-122	Nitric oxide dioxygenase; acts in nitric oxide scavenging/detoxification; role in virulence in mouse; transcript activated by NO, macrophage interaction; Hap43, hypha repressed; mRNA binds She3
Ctropicalis.p5113	CP047875.1: 313021-314649	orf19.7331	FCY24	9111.99	8495.18	7021.1	713.603	742.538	974.098	-3.29033	2.19337e-121	Putative transporter; more similar to S. cerevisiae Tpn1, which is a vitamin B6 transporter, than to purine-cytosine permeases; transcription is regulated by Nrg1; Spider biofilm induced
Ctropicalis.p3037	CP047871.1: 1989002-1990102	orf19.2608	ADH5	857179	835160	771412	160281	157842	183389	-2.24615	6.73296e-120	Putative alcohol dehydrogenase; regulated by white-opaque switch; fluconazole-induced; antigenic in murine infection; regulated by Nrg1, Tup1; Hap43, macrophage repressed, flow model biofilm induced; Spider biofilm induced
Ctropicalis.p3846	CP047872.1: 1579603-1581397			1619.52	2392.76	2842.31	26302	27664.5	33476.7	3.72415	9.19563e-120
Ctropicalis.p2832	CP047871.1: 1475535-1477787	orf19.454	SFL1	45840.4	59452.6	67889.5	7334.11	6872.61	7498.88	-2.94554	8.62731e-119	Transcription factor involved in negative regulation of morphogenesis, flocculation and virulence; induced in core caspofungin response; Spider biofilm induced
Ctropicalis.p208	CP047869.1: 543806-544255	orf19.5625	orf19.5625	6028.59	6616.75	8348.36	44919	42947.1	46020.5	2.7238	8.8715e-119	Ortholog of C. dubliniensis CD36 : Cd36_63640, Pichia stipitis Pignal : PICST_32878, Candida guilliermondii ATCC 6260 : PGUG_03423 and Candida tropicalis MYA-3404 : CTRG_02106
Ctropicalis.p436	CP047869.1: 1156458-1159265	orf19.3618	YWP1	284.456	263.378	331.814	2497.16	2720.32	3065.98	3.28733	1.09984e-118	Secreted yeast wall protein; possible role in dispersal in host; mutation increases adhesion and biofilm formation; propeptide; growth phase, phosphate, Ssk1/Ssn6/Efg1/Efh1/Hap43 regulated; mRNA binds She3; flow and Spider biofilm repressed
Ctropicalis.p3799	CP047872.1: 1464708-1466366	orf19.5604	MDR1	189.19	149.082	176.276	2344.31	1848.94	1964.99	3.63271	1.60677e-118	Plasma membrane MDR/MFS multidrug efflux pump; methotrexate is preferred substrate; overexpression in drug-resistant clinical isolates confers fluconazole resistance; repressed in young biofilms; rat catheter biofilm induced
Ctropicalis.p3754	CP047872.1: 1362464-1363552	orf19.7002	orf19.7002	11681.5	11307.9	11439.5	1115.17	1365.82	1646.82	-3.00905	2.12423e-118	Ortholog of C. parapsilosis CDC317 : CPAR2_806990, Candida tenuis NRRL Y-1498 : CANTEDRAFT_122709, Debaryomyces hansenii CBS767 : DEHA2E00110g and Pichia stipitis Pignal : PICST_30109
Ctropicalis.p1621	CP047870.1: 1195363-1196820	orf19.6229	CAT1	11809	11971.3	12464.9	49254.9	47749.6	54748.2	2.1164	5.00271e-118	Catalase; resistance to oxidative stress, neutrophils, peroxide; role in virulence; regulated by iron, ciclopirox, fluconazole, carbon source, pH, Rim101, Ssn6, Hog1, Hap43, Sfu1, Sef1, farnesol, core stress response; Spider biofilm induced
Ctropicalis.p2869	CP047871.1: 1561166-1561540	orf19.6623	orf19.6623	4710.97	4626.51	4728.36	663.859	629.372	490.781	-2.92876	1.59394e-117	Ortholog(s) have RNA polymerase II complex binding activity, role in chromatin-mediated maintenance of transcription, transcription elongation from RNA polymerase II promoter and transcription elongation factor complex localization
Ctropicalis.p733	CP047869.1: 1773141-1776170	orf19.6877	PNG2	111621	111154	102039	21566.4	23103.1	24819.9	-2.17424	1.95966e-117	Putative peptide:N-glycanase; gene has variable numbers of 12-bp repeats; induced by caspofungin, ciclopirox olamine, ketoconazole or hypoxia; gene of core caspofungin response; Hap43-induced; Spider biofilm induced
Ctropicalis.p563	CP047869.1: 1423936-1425876	orf19.1896	SSC1	212231	203035	187297	48471.7	47535.5	48473.5	-2.00996	7.62647e-116	Heat shock protein; at yeast-form cell surface, not hyphae; antigenic; Gcn4-regulated; induced by amino acid starvation (3-AT) or by adherence to polystyrene; macrophage-repressed; sumoylation target; possibly essential
Ctropicalis.p1006	CP047869.1: 2467828-2469813	orf19.1464	BMT5	1563.17	1448.58	1372.19	7240.95	7074.56	7891.69	2.39113	9.4914e-116	Putative beta-mannosyltransferase involved in beta-1,2-mannosylation of phospholipomannan; 9-member family includes Bmt1, Bmt2, Bmt3, and Bmtp with roles in mannosylation of cell wall phosphopeptidomannan; Spider biofilm induced
Ctropicalis.p2572	CP047871.1: 820687-821892	orf19.506	YDJ1	29018.6	29761.7	30214.7	7616.29	7052.8	6798.16	-2.00136	6.23817e-113	Putative type I HSP40 co-chaperone; heavy metal (cadmium) stress-induced
Ctropicalis.p4222	CP047873.1: 214747-215517	orf19.3902	MRV2	5279.88	4602.9	3123.43	234.25	293.359	271.516	-3.97452	9.78429e-113	Protein of unknown function; repressed by fluphenazine treatment or in an azole-resistant strain that overexpresses CDR1 and CDR2; Spider biofilm induced
Ctropicalis.p2115	CP047870.1: 2401926-2403518	orf19.6017	orf19.6017	1026.46	918.096	1091.07	5174.3	5454.56	5379.93	2.45002	1.06724e-112	Protein of unknown function; Spider biofilm induced
Ctropicalis.p2844	CP047871.1: 1504342-1507662	orf19.702	orf19.702	9619.18	10128.9	10136.5	2034.99	1679.2	1950.06	-2.34944	1.3463e-112	Ortholog(s) have DNA helicase activity, role in regulation of translational termination and cytoplasmic stress granule, polysome localization
Ctropicalis.p5437	CP047875.1: 1163789-1165903	orf19.4909	CBK1	1980.46	2197.72	2184.44	9492.1	10089.1	10934.3	2.31261	1.05927e-111	Ser/Thr kinase of cell wall integrity pathway; mutants show abnormal morphology and aggregation; Mob2p associated; required for wild-type hyphal growth and transcriptional regulation of cell-wall-associated genes
Ctropicalis.p2826	CP047871.1: 1441082-1441963	orf19.3856	CDC28	21412	16003.9	17012.4	2110.96	2255.47	2672.24	-2.90025	2.13376e-111	Cyclin-dependent protein kinase; interacts with regulatory subunit Cyb1; determination of cell morphology during the cell cycle; phosphorylated mostly by Swe1 and phosphorylation is regulated by Hsl1; 5'-UTR intron; Spider biofilm repressed
Ctropicalis.p4511	CP047873.1: 981828-983312	orf19.1964	orf19.1964	356.912	284.498	427.441	3270.46	3401.92	3149.02	3.25216	2.22628e-111	Protein of unknown function; repressed by fluphenazine treatment; induced by benomyl treatment and in an RHE model; regulated by Nrg1, Tup1
Ctropicalis.p2489	CP047871.1: 650838-652625	orf19.1325	ECM38	2022.05	1801.41	1801.94	169.13	143.633	114.764	-3.6661	4.63241e-111	Putative gamma-glutamyltransferase; alkaline upregulated; Spider biofilm induced; possibly an essential gene, disruptants not obtained by UAU1 method
Ctropicalis.p2861	CP047871.1: 1539425-1540555	orf19.698	orf19.698	5733.4	5779.41	6387.43	896.3	1052.44	844.405	-2.62954	2.20972e-110	Integral ER membrane protein; predicted role in maintenance of ER zinc homeostasis; Spider biofilm induced
Ctropicalis.p2386	CP047871.1: 390958-392493	orf19.4657	orf19.4657	1433.02	1452.31	1531.19	6833.95	6217.99	6800.03	2.21882	1.15646e-109	Ortholog(s) have phosphoprotein phosphatase activity and role in negative regulation of phospholipid biosynthetic process, nuclear envelope organization, positive regulation of phosphatidate phosphatase activity, protein dephosphorylation
Ctropicalis.p4924	CP047874.1: 829844-832549	orf19.7021	GPH1	12954.8	15098.3	16402.9	71638.9	75671.8	83602.6	2.42772	1.80104e-109	Putative glycogen phosphorylase; role in glycogen metabolism; regulated by Ssk1, Mig1, Tup1, Hap43; fluconazole-induced; localizes to cell surface of hyphae, not yeast; stationary phase enriched protein; Spider biofilm induced
Ctropicalis.p4982	CP047875.1: 28370-29677	orf19.583	orf19.583	48415.3	50773.6	49863.2	12734.5	12611.8	13503.9	-1.88936	4.45902e-109	Indoleamine 2,3-dioxygenase (IDO); rate-limiting enzyme of tryptophan catabolism via kynurenine; enzyme inhibition by 1-methyl-D,L-tryptophan increases hyphal growth; expressed in yeast and hyphae; rat catheter and Spider biofilm induced
Ctropicalis.p4337	CP047873.1: 506143-507627	orf19.6672	MDJ1	29553.9	24666.8	24334.2	5002.46	5312.67	4831.3	-2.32418	4.37046e-108	Putative member of the HSP40 (DnaJ) family of chaperones; rat catheter and Spider biofilm induced
Ctropicalis.p5667	CP047875.1: 1774344-1775123			288.482	237.289	231.579	2057.6	2347.74	2484.7	3.23717	7.80442e-108
Ctropicalis.p4533	CP047873.1: 1038050-1039789	orf19.3192	STI1	44169.9	47029.1	46780.1	10522.3	10269.3	11741.4	-2.03407	8.66968e-107	Protein that interacts with Cdc37 and Crk1 in two-hybrid; may be involved in Cdc37 chaperone activity; soluble protein in hyphae; protein in exponential and stationary phase yeast cultures; YNB biofilm induced; Spider biofilm induced
Ctropicalis.p5778	CP047875.1: 2055049-2057247	orf19.7247	RIM101	92060.5	98574.2	89788.1	22823.6	23660.2	24527.9	-1.93108	5.82304e-106	Transcription factor; alkaline pH response; required for alkaline-induced hyphal growth; role in virulence in mice; activated by C-terminal proteolytic cleavage; mediates both positive and negative regulation; Spider biofilm induced
Ctropicalis.p3992	CP047872.1: 2036512-2038518	orf19.3156	orf19.3156	233.469	323.011	336.423	2946.67	2598.45	2725.42	3.26296	9.1232e-106	Protein of unknown function; induced by Mnl1 under weak acid stress
Ctropicalis.p5606	CP047875.1: 1599717-1601810	orf19.1932	CFL4	44657	37784.8	33934.9	5767.62	6873.48	5819.4	-2.60563	6.76595e-105	C-terminus similar to ferric reductases; induced in low iron; Sfu1-repressed; ciclopirox olamine induced; colony morphology-related gene regulation by Ssn6; Hap43-repressed; Sef1-regulated
Ctropicalis.p4181	CP047873.1: 116212-117939	orf19.3982	orf19.3982	23997.6	27250.9	25954.1	4785.39	4433.46	3559.56	-2.54497	7.31446e-105	Maltase; induced during growth on sucrose; induced by alpha pheromone in SpiderM medium; early-stage flow model biofilm indced
Ctropicalis.p1913	CP047870.1: 1906872-1909475	orf19.3663	PHO91	1870.43	2135.6	2530.08	11782.1	12357.6	12567.2	2.5405	2.01323e-104	Putative low-affinity phosphate transporter; fungal-specific (no human or murine homolog)
Ctropicalis.p2841	CP047871.1: 1500541-1501971	orf19.705	GCN5	5349.66	5697.41	5203.03	1111.56	1131.65	1116.85	-2.22316	3.21957e-104	Histone acetyltransferase; required for hyphen elongation and cell wall organization; mutation confers hypersensitivity to 5-fluorouracil (5-FU)
Ctropicalis.p5661	CP047875.1: 1762417-1762926	orf19.4947	orf19.4947	35934.1	32814.2	30670.9	6378.11	5823.65	7139.65	-2.31157	4.46443e-104	Mitochondrial membrane protein of unknown function; Spider biofilm induced
Ctropicalis.p2571	CP047871.1: 818651-820198	orf19.505	SRV2	20382.9	20144.7	20419.3	4613.55	4862.62	5256.77	-1.99774	8.64294e-104	Adenylate cyclase-associated protein; regulates adenylate cyclase activity; required for wild-type germ tube formation and for virulence in mice; mutant defects in filamentous growth are rescued by cAMP or dbcAMP; Spider biofilm repressed
Ctropicalis.p3074	CP047871.1: 2088023-2091208	orf19.173	orf19.173	77664.6	81311.7	73772.2	19601	20380.2	20608.1	-1.89126	1.4046e-103	C2H2 transcription factor; induced by Mnl1 under weak acid stress
Ctropicalis.p2818	CP047871.1: 1424264-1426639	orf19.6632	ACO2	10873.7	8980.94	8856.45	1714.82	1444.16	1404.23	-2.60356	2.02818e-103	Putative aconitate hydratase 2; induced in high iron; regulated by Gcn4; repressed by amino acid starvation (3-AT); protein levels decrease in stationary phase yeast; flow model and Spider biofilm repressed
Ctropicalis.p4690	CP047874.1: 192941-194536	orf19.1332	SNG4	4878.69	4437.67	4532.49	16953.7	17343.9	18202.8	1.97316	1.01642e-102	Putative membrane transporter; Hap43-induced; inducd by Mnl1p under weak acid stress; shows Mob2-dependent hyphal regulation
Ctropicalis.p2859	CP047871.1: 1531378-1533573	orf19.701	CFL11	1936.18	2123.17	2070.38	172.748	224.589	154.885	-3.41947	1.74697e-102	Superoxide-generating NADPH oxidase, produces extracellular burst of reactive oxygen species at growing cell tips during hyphal morphogenesis, flucytosine repressed; possibly adherence-induced; rat catheter biofilm repressed
Ctropicalis.p1043	CP047869.1: 2566848-2568320	orf19.854	UGA11	4054.84	4272.44	5155.8	703.655	636.336	699.783	-2.67387	1.18048e-100	Putative gamma-aminobutyrate (GABA) transaminase; macrophage-induced; overlaps orf19.854.1, which is a region annotated as a blocked reading frame; Spider biofilm induced
Ctropicalis.p588	CP047869.1: 1484896-1486059	orf19.1868	RNR22	1382.03	1434.91	1398.69	5696.16	5633.01	5940.69	2.08473	2.33178e-100	Putative ribonucleoside diphosphate reductase;colony morphology-related gene regulation by Ssn6; transcript regulated by tyrosol and cell density; Hap43-repressed; Spider biofilm induced
Ctropicalis.p2850	CP047871.1: 1517898-1518997	orf19.1856	orf19.1856	10435	11097.9	11555.9	2113.68	1899.43	1553.52	-2.52124	1.13033e-98	Ortholog(s) have histone deacetylase activity
Ctropicalis.p669	CP047869.1: 1654795-1657788	orf19.4488	orf19.4488	7271.08	8533.7	8191.67	32279.5	30764.4	30245.6	2.00907	5.84591e-98	Predicted ortholog of S. cerevisiae Swi3, subunit of the SWI/SNF chromatin remodeling complex; possibly an essential gene, disruptants not obtained by UAU1 method
Ctropicalis.p1700	CP047870.1: 1426117-1427184	orf19.2460	orf19.2460	1846.28	2075.97	2137.21	62.4064	49.6186	120.363	-4.65637	3.8707e-97	Protein of unknown function; substrate for Kex2 processing in vitro; repressed by alpha pheromone in SpiderM medium; Spider biofilm induced; Bcr1-repressed in a/a RPMI biofilms
Ctropicalis.p4353	CP047873.1: 551154-552848	orf19.6660	orf19.6660	5494.57	6042.79	6837.91	25899.6	25893.9	25078.4	2.11532	1.31732e-96	Protein of unknown function; mRNA binds to She3; Hap43-repressed; rat catheter and flow model biofilm induced
Ctropicalis.p166	CP047869.1: 418129-420630	orf19.1430	orf19.1430	32.2026	70.8139	76.0408	6585.23	7034.52	6922.25	6.89317	2.08204e-96	Ortholog of C. parapsilosis CDC317 : CPAR2_402120, C. dubliniensis CD36 : Cd36_43870, Lodderomyces elongisporus NRLL YB-4239 : LELG_04437 and Candida orthopsilosis Co 90-125 : CORT_0E02170
Ctropicalis.p3243	CP047872.1: 31666-34344	orf19.1187	CPH2	130003	136288	125400	37444.7	37176.5	37854.5	-1.7498	6.12319e-96	Myc-bHLH transcription factor; promotes hyphal growth; directly regulates Tec1 to induce hypha-specific genes; probably homodimeric, phosphorylated; required for colonization of the mouse GI tract; rat catheter and Spider biofilm induced
Ctropicalis.p1928	CP047870.1: 1942076-1943758	orf19.4534	orf19.4534	21043.1	21066.5	19918.1	5437.49	5405.81	5800.74	-1.84754	3.33599e-95	Putative UBX-domain (ubiquitin-regulatory domain) protein; macrophage-downregulated gene
Ctropicalis.p5195	CP047875.1: 536056-537408	orf19.6407	orf19.6407	1406.18	1421.25	1452.84	5677.17	5635.63	5410.72	2.0167	5.58316e-95	Ortholog(s) have role in ribosomal large subunit biogenesis and cytosolic large ribosomal subunit, preribosome, large subunit precursor localization
Ctropicalis.p2823	CP047871.1: 1434158-1435195	orf19.6638	PTC4	11041.5	11579.9	11444.1	2112.77	2063.96	2585.47	-2.28228	6.92235e-95	Type PP2C serine/threonine phosphatase; localized to mitochondria; mutation causes sensitivity to sodium, potassium and azole drugs; decreased expression in hyphae compared to yeast-form cells
Ctropicalis.p3994	CP047872.1: 2041717-2043723	orf19.3156	orf19.3156	166.38	252.197	237.339	2025.95	2090.94	2182.39	3.31598	1.02882e-94	Protein of unknown function; induced by Mnl1 under weak acid stress
Ctropicalis.p3261	CP047872.1: 88031-89761	orf19.4211	FET31	87447.5	80555.2	73180.1	18435.2	18509.5	15895.3	-2.14021	3.33027e-94	Putative multicopper oxidase; ketoconazole/caspofungin/amphotericin B repressed; Sef1/Sfu1/Hap43 regulated; reports differ if functional homolog of ScFet3; rat catheter and Spider biofilm induced
Ctropicalis.p812	CP047869.1: 1964786-1966300	orf19.3575	CDC19	7912.45	7937.37	10051.2	39700.4	44286.8	48706.8	2.40835	8.65735e-92	Pyruvate kinase at yeast cell surface; Gcn4/Hog1/GlcNAc regulated; Hap43/polystyrene adherence induced; repressed by phagocytosis/farnesol; hyphal growth role; stationary phase enriched; flow model biofilm induced; Spider biofilm repressed
Ctropicalis.p3068	CP047871.1: 2072622-2073335	orf19.3740	PGA23	4876.01	4805.41	5325.16	18653.2	16955.6	17672.8	1.87853	1.25718e-91	Putative GPI-anchored protein of unknown function; Rim101-repressed; Cyr1-regulated; colony morphology-related gene regulation by Ssn6
Ctropicalis.p4993	CP047875.1: 48864-50558	orf19.7668	MAL2	1526.94	1703.26	2127.99	9904.53	10087.4	11618.3	2.61162	1.58539e-91	Alpha-glucosidase; hydrolyzes sucrose for sucrose utilization; transcript regulated by Suc1, induced by maltose, repressed by glucose; Tn mutation affects filamentous growth; upregulated in RHE model; rat catheter and Spider biofilm induced
Ctropicalis.p5262	CP047875.1: 727908-729068			28124.9	26047.1	24338.8	6266.87	5413.65	5037.51	-2.1815	2.55668e-91
Ctropicalis.p2856	CP047871.1: 1524767-1526899	orf19.1849	orf19.1849	13687.4	14656	14829.1	3110.37	3020.64	2414.72	-2.28648	2.85445e-91	Ortholog(s) have U3 snoRNA binding, rRNA binding activity, role in maturation of SSU-rRNA from tricistronic rRNA transcript (SSU-rRNA, 5.8S rRNA, LSU-rRNA) and nucleolus, small-subunit processome localization
Ctropicalis.p623	CP047869.1: 1552275-1552946	orf19.3548	orf19.3548	1066.71	884.553	907.881	4576.47	4651.09	4408.63	2.30388	1.28708e-90	Ortholog(s) have mitochondrial inner membrane localization
Ctropicalis.p2822	CP047871.1: 1432119-1433039	orf19.6637	orf19.6637	6345.25	5204.2	5806.75	1082.62	1193.46	1040.34	-2.33704	1.07077e-89	Predicted glycosyl hydrolase; hypoxia induced; flow model biofilm induced
Ctropicalis.p2811	CP047871.1: 1410712-1411497	orf19.6625	orf19.6625	6986.62	7475.21	7683.58	1683.16	1485.95	1327.72	-2.24989	3.766e-88	Ortholog(s) have acetyltransferase activator activity, histone binding activity
Ctropicalis.p4839	CP047874.1: 593850-594947	orf19.7152	orf19.7152	3120.97	2910.82	2805.44	10210.2	11112.8	11122.8	1.92705	2.41861e-86	Protein similar to Aspergillus CYSK O-acetylserine sulfhydrylase, suggesting that C. albicans uses an O-acetyl-serine (OAS) pathway of sulfur assimilation; upregulated in biofilm; protein level decreases in stationary phase cultures
Ctropicalis.p2354	CP047871.1: 317523-318044	orf19.2762	AHP1	2497.04	3115.81	4387.32	25224.8	26364.9	30237.2	3.08393	2.4632e-85	Alkyl hydroperoxide reductase; immunogenic; fluconazole-induced; amphotericin B, caspofungin, alkaline repressed; core stress response induced; Ssk1/Nrg1/Tup1/Ssn6/Hog1 regulated; flow model biofilm induced; rat catheter biofilm repressed
Ctropicalis.p837	CP047869.1: 2037998-2038522	orf19.1505	orf19.1505	912.407	888.28	1016.18	4883.98	4022.59	4528.06	2.30452	2.99211e-85	Ortholog of S. cerevisiae : YBR138C, C. dubliniensis CD36 : Cd36_16750, C. parapsilosis CDC317 : CPAR2_212450, Candida tenuis NRRL Y-1498 : CANTEDRAFT_92365 and Debaryomyces hansenii CBS767 : DEHA2G09020g
Ctropicalis.p3979	CP047872.1: 2000576-2001922	orf19.3770	ARG8	3021.68	2915.79	3293.95	606.879	628.502	610.211	-2.27148	7.31235e-85	Putative acetylornithine aminotransferase; Gcn2, Gcn4 regulated; rat catheter biofilm induced; Spider biofilm induced
Ctropicalis.p5025	CP047875.1: 113000-114553	orf19.7585	INO1	829.217	777.711	791.516	3951.5	4144.46	5183.06	2.51927	1.23606e-84	Inositol-1-phosphate synthase; antigenic in human; repressed by farnesol in biofilm or by caspofungin; upstream inositol/choline regulatory element; glycosylation predicted; rat catheter, flow model induced; Spider biofilm repressed
Ctropicalis.p1670	CP047870.1: 1334228-1336108	orf19.6277	orf19.6277	16.1013	27.3317	46.0853	973.178	865.278	1002.09	5.04674	2.27138e-84	Ortholog of C. dubliniensis CD36 : Cd36_05920, C. parapsilosis CDC317 : CPAR2_803860, Pichia stipitis Pignal : PICST_30324 and Candida guilliermondii ATCC 6260 : PGUG_04439
Ctropicalis.p2840	CP047871.1: 1498660-1500210	orf19.706	NMD3	23753.4	23367.3	25805.5	5410.36	5070.67	3984.1	-2.28349	5.51755e-84	Putative nonsense-mediated mRNA decay protein; repressed in core stress response; repressed by prostaglandins
Ctropicalis.p3708	CP047872.1: 1235626-1238397	orf19.6967	USO6	3867	3576.72	3916.1	13036.6	12772	14378.2	1.87341	8.85117e-84	Putative vesicular transport protein; transcript induced by filamentous growth; rat catheter biofilm repressed
Ctropicalis.p251	CP047869.1: 669678-670499	orf19.1760	RAS1	13364.1	13960.3	14923.6	3740.76	3537.72	3965.44	-1.85923	2.99444e-83	RAS signal transduction GTPase; regulates cAMP and MAP kinase pathways; role in hyphal induction, virulence, apoptosis, heat-shock sensitivity; nonessential; plasma membrane-localized; complements viability of S. cerevisiae ras1 ras2 mutant
Ctropicalis.p4799	CP047874.1: 487692-488420			230.785	155.294	211.993	1787.17	1613.91	1913.67	3.2026	9.38363e-83
Ctropicalis.p4143	CP047873.1: 39843-40556	orf19.4024	RIB5	41467.6	39331.5	38818.8	8395.92	8153.99	10408.1	-2.09917	2.91426e-82	Putative riboflavin synthase; fungal-specific (no human or murine homolog); farnesol-downregulated; protein present in exponential and stationary growth phase yeast cultures
Ctropicalis.p2843	CP047871.1: 1503233-1504054	orf19.703	orf19.703	3092.79	2805.22	2811.21	500.155	573.66	562.626	-2.36067	9.84466e-82	Ortholog(s) have 2',3'-cyclic-nucleotide 3'-phosphodiesterase activity and role in cyclic nucleotide metabolic process
Ctropicalis.p9	CP047869.1: 12803-13795	orf19.6178	FBP1	74362.5	68699.4	61759	11802.9	9282.16	7081.81	-2.81286	1.32144e-81	Fructose-1,6-bisphosphatase; key gluconeogenesis enzyme; regulated by Efg1, Ssn6; induced by phagocytosis; effects switch from glycolysis to gluconeogenesis in macrophage; rat flow model biofilm induced; overlaps orf19.6179
Ctropicalis.p1690	CP047870.1: 1380507-1382540	orf19.2449	orf19.2449	2016.69	2690.93	2625.71	12029.1	11797.9	14127.2	2.422	2.71685e-81	Putative adhesin-like protein; macrophage-induced gene
Ctropicalis.p1371	CP047870.1: 539071-543639	orf19.744	GDB1	4932.36	5475.03	5272.16	16664.3	17523.2	18365.1	1.79545	1.35023e-80	Putative glycogen debranching enzyme; expression is regulated upon white-opaque switch; regulated by Nrg1, Tup1; rat catheter biofilm repressed
Ctropicalis.p3755	CP047872.1: 1364421-1365341			16998.9	14482.1	13528.3	3591.53	3170.37	3386.95	-2.09881	3.10606e-80
Ctropicalis.p5445	CP047875.1: 1188814-1190616	orf19.4880	orf19.4880	8818.14	9677.9	9632.99	2458.27	2632.4	2497.76	-1.83967	3.30379e-80	Protein of unknown function; flow model biofilm induced
Ctropicalis.p2279	CP047871.1: 129075-130244	orf19.4698	PTC8	11332.6	11531.5	10633	3031.68	3019.77	2655.44	-1.89355	6.52919e-80	Predicted type 2C protein phosphatase, ser/thr-specific; required for hyphal growth; transcript induced by stress; flow model biofilm induced; Spider biofilm induced
Ctropicalis.p4895	CP047874.1: 761544-762444	orf19.7082	orf19.7082	9274.35	10991.1	10326.6	2160.71	1971.69	2458.57	-2.16417	5.32316e-79	S-adenosylmethionine transporter of the mitochondrial inner membrane; mitochondrial carrier family; predicted role in biotin biosynthesis and respiratory growth; Spider biofilm repressed
Ctropicalis.p5730	CP047875.1: 1940004-1941560	orf19.5025	MET3	2670.13	2300.83	2694.84	9185.5	9259.52	10082.5	1.94661	3.40055e-78	ATP sulfurlyase; sulfate assimilation; repressed by Met, Cys, Sfu1, or in fluconazole-resistant isolate; Hog1, caspofungin, white phase-induced; induced on biofilm formation, even in presence of Met and Cys; Spider, F-12/CO2 biofilm induced
Ctropicalis.p3784	CP047872.1: 1434056-1436050	orf19.239	orf19.239	2008.64	2370.4	2323.85	8858.09	9104.57	10686.2	2.14616	3.99702e-78	Putative ATP-dependent helicase; induced by nitric oxide
Ctropicalis.p2620	CP047871.1: 943044-945332	orf19.3801	FAV1	1216.99	1236.14	1147.52	4772.73	4858.27	5721.43	2.14242	6.85205e-78	Protein with weak similarity to S. cerevisiae Fus2p; induced by alpha pheromone mating factor in MTLa/MTLa opaque cells
Ctropicalis.p4706	CP047874.1: 232621-234006	orf19.2449	orf19.2449	348.861	550.361	421.681	3178.2	3040.66	3611.81	2.9456	2.04465e-77	Putative adhesin-like protein; macrophage-induced gene
Ctropicalis.p1313	CP047870.1: 402125-402829	orf19.6864	orf19.6864	446.811	397.552	379.052	2056.7	2257.21	2154.4	2.45235	2.10406e-77	Putative ubiquitin-protein ligase; role in protein ubiquitination; Spider biofilm induced
Ctropicalis.p912	CP047869.1: 2221373-2222413	orf19.5823	SGT2	32060.4	35014.4	33905	10472.5	9874.1	10694.6	-1.65149	4.63777e-77	Putative small tetratricopeptide repeat (TPR)-containing protein; protein abundance is affected by URA3 expression in the CAI-4 strain background; Mig1-regulated
Ctropicalis.p2842	CP047871.1: 1502232-1503011	orf19.704	SOL3	4352.72	4651.35	4499.08	846.556	1047.21	986.228	-2.17826	1.75976e-76	Putative 6-phosphogluconolactonase; present in exponential and stationary growth phase yeast cultures; macrophage-downregulated protein; Spider biofilm repressed
Ctropicalis.p2899	CP047871.1: 1647921-1648778	orf19.4370	orf19.4370	1701.37	1678.41	2095.73	7901.19	7154.65	8040.97	2.12745	5.41848e-76	Protein of unknown function; induced by nitric oxide; oxidative stress-induced via Cap1; fungal-specific (no human or murine homolog)
Ctropicalis.p3611	CP047872.1: 950680-952308	orf19.321	orf19.321	1265.29	1424.97	1873.37	144.71	141.021	115.697	-3.45385	1.1534e-75	Ortholog(s) have L-methionine transmembrane transporter activity and role in methionine import across plasma membrane
Ctropicalis.p5671	CP047875.1: 1782686-1783510	orf19.4953	orf19.4953	18937.8	16697.2	15151.7	3594.25	3588.21	4234.15	-2.10302	6.39887e-75	Putative ATPase; predicted role in ER-associated protein catabolism; induced during chlamydospore formation in both C. albicans and C. dubliniensis; rat catheter biofilm repressed
Ctropicalis.p2791	CP047871.1: 1361524-1363233	orf19.717	HSP60	44652.9	49608.2	45632.5	14395.1	14625.3	14901.6	-1.62098	1.50275e-74	Heat shock protein; soluble in hyphae; regulated by Nrg1 and by iron; induced in high iron; heavy metal (cadmium) stress-induced; sumoylation target; protein present in exponential and stationary phase cells; Hap43-repressed
Ctropicalis.p5148	CP047875.1: 397970-398983	orf19.7284	ASR2	80.5065	186.352	119.822	10033.9	9842.76	11443.8	6.38814	1.28812e-73	Adenylyl cyclase and stress responsive protein; induced in cyr1 or ras1 mutant; stationary phase enriched protein; Spider biofilm induced
Ctropicalis.p3064	CP047871.1: 2060231-2063149	orf19.3734	GEF2	1873.12	2187.78	2013.93	7046.49	7936.36	7943.94	1.96664	1.59733e-73	Member of the voltage chloride channel family; Hap43p-repressed gene
Ctropicalis.p5292	CP047875.1: 803677-805530	orf19.5118	SDS24	335131	339525	324211	100945	99733.3	112548	-1.62269	1.73713e-73	Protein similar to S. cerevisiae Sds24 involved in cell separation during budding; transcript regulated by Mig1 and Tup1; fluconazole-induced; flow model biofilm induced
Ctropicalis.p504	CP047869.1: 1296222-1298019	orf19.18	IMH3	72712.1	69705.7	68047.3	23241.4	21448.3	20228.4	-1.64674	1.8094e-73	Inosine monophosphate (IMP) dehydrogenase; enzyme of GMP biosynthesis; target of mycophenolic acid and mizoribine monophosphate; antigenic during infection; repressed in core stress response; snoRNA snR54 encoded within IMH3 intron
Ctropicalis.p1283	CP047870.1: 300696-301760	orf19.1239	orf19.1239	1802	2033.73	1845.72	77.7819	114.036	179.144	-3.88582	3.71723e-73	Secreted protein; exogenously expressed protein is a substrate for Kex2 processing in vitro; fluconazole-regulated; Spider biofilm induced
Ctropicalis.p3372	CP047872.1: 328491-330058	orf19.3405	ZCF18	580.989	540.422	541.503	2481.78	2437.4	2856.05	2.27557	6.39434e-73	Putative Zn(II)2Cys6 transcription factor; heterozygous null mutant displays sensitivity to virgineone and decreased colonization of mouse kidneys
Ctropicalis.p4857	CP047874.1: 669063-672365	orf19.6568	SMC6	1775.17	2128.14	1852.63	7381.14	7152.91	6839.21	1.94273	9.49888e-73	Putative structural maintenance of chromosomes (SMC) protein; Hap43-induced; cell-cycle regulated periodic mRNA expression; S. cerevisiae ortholog not cell-cycle regulated; Spider biofilm induced
Ctropicalis.p4563	CP047873.1: 1120279-1121082	orf19.938	orf19.938	1247.85	1216.26	1648.7	127.526	125.352	153.019	-3.28956	1.26744e-72	Ortholog of C. dubliniensis CD36 : Cd36_50520, C. parapsilosis CDC317 : CPAR2_304000, Candida tenuis NRRL Y-1498 : cten_CGOB_00233 and Debaryomyces hansenii CBS767 : DEHA2E12408g
Ctropicalis.p4691	CP047874.1: 195004-196755	orf19.1333	SNG3	2683.55	2531.91	2800.84	8243.97	8731.13	9040.26	1.74904	7.40203e-72	Putative membrane transporter; Hap43p-induced gene; mutation confers hypersensitivity to toxic ergosterol analog; shows colony morphology-related gene regulation by Ssn6p
Ctropicalis.p4844	CP047874.1: 632720-634777	orf19.7144	orf19.7144	1494.74	1475.91	1713.22	5733.25	6191.88	5550.68	1.95046	9.85086e-72	Ortholog(s) have GTPase activity, ribosome binding activity
Ctropicalis.p4304	CP047873.1: 410437-412449	orf19.5612	BMT4	3053.88	2398.98	2152.19	11887.1	12033.8	14170.1	2.37486	2.17979e-71	Beta-mannosyltransferase; for elongation of beta-mannose chains on the acid-labile fraction of cell wall phosphopeptidomannan; 9-gene family member; regulated by Tsa1, Tsa1B; flow model biofilm induced; rat catheter biofilm repressed
Ctropicalis.p409	CP047869.1: 1095572-1097038	orf19.4090	orf19.4090	672.229	771.499	768.473	3067.86	3288.75	2966.15	2.12668	5.48326e-71	Predicted membrane transporter, member of the fucose:proton symporter (FHS) family, major facilitator superfamily (MFS)
Ctropicalis.p2407	CP047871.1: 440648-441913	orf19.4630	CPA1	8987.21	9863.01	9613.4	2204.12	1879.41	1519.93	-2.29497	5.51421e-71	Putative carbamoyl-phosphate synthase subunit; alkaline repressed; rat catheter, Spider and flow model biofilm induced
Ctropicalis.p629	CP047869.1: 1565152-1566270	orf19.3139	orf19.3139	1322.99	1328.07	1328.41	4782.68	5167.3	5954.69	2.04974	5.61731e-71	Putative NADP-dependent oxidoreductase; Hap43-repressed; induced by benomyl treatment; oxidative stress-induced via Cap1; rat catheter biofilm repressed
Ctropicalis.p2976	CP047871.1: 1821764-1824574	orf19.2847.1	orf19.2847.1	1596.71	1698.29	2198.27	8196.04	8053.88	8189.33	2.20444	6.06618e-71	Pseudogene; formerly an ORF Predicted by Annotation Working Group that was subsequently removed from Assembly 20
Ctropicalis.p213	CP047869.1: 555265-555948	orf19.6793	orf19.6793	224.076	263.378	193.558	1490.52	1474.63	1589.91	2.79205	8.7228e-71	Protein of unknown function; Sef1, Sfu1, and Hap43 regulated; rat catheter and Spider biofilm induced
Ctropicalis.p4237	CP047873.1: 250110-251712			2765.4	2498.36	2512.8	8229.5	8095.66	8096.96	1.70158	8.7228e-71
Ctropicalis.p2692	CP047871.1: 1132788-1134308	orf19.553	orf19.553	46920.5	40151.5	35244.9	8612.08	9571.16	9890.27	-2.07282	1.20123e-70	Predicted membrane transporter, member of the drug:proton antiporter (12 spanner) (DHA1) family, major facilitator superfamily (MFS)
Ctropicalis.p4534	CP047873.1: 1040227-1041498	orf19.3193	FCR3	767.495	760.318	975.857	3850.2	3937.28	4566.32	2.35418	1.50799e-70	bZIP transcription factor; ortholog of S. cerevisiae Yap3; partially complements fluconazole sensitivity of S. cerevisiae pdr1 pdr3; Hap43-induced; required for yeast cell adherence to silicone substrate; flow model biofilm repressed
Ctropicalis.p542	CP047869.1: 1382323-1383069	orf19.2269	orf19.2269	691.014	747.894	688.976	2785.68	2795.18	3030.53	2.06722	2.51565e-70	Putative 3-phosphoserine phosphatase; induced by benomyl or in azole-resistant strain that overexpresses MDR1; early-stage flow model biofilm induced; Spider biofilm repressed
Ctropicalis.p4591	CP047873.1: 1193284-1195047	orf19.971	SKN7	8272.04	8399.52	7978.52	2498.97	2406.94	2589.2	-1.66734	4.82178e-70	Putative homolog of S. cerevisiae Skn7p, which is predicted to be a response regulator protein in a phosphorelay signal transduction pathway; required for normal hydrogen peroxide resistance
Ctropicalis.p2653	CP047871.1: 1021638-1022291	orf19.3369	MOH1	1553.78	1825.01	1957.47	7066.39	6544.43	6774.83	1.98407	4.95373e-70	Ortholog of S. cerevisiae Moh1, essential for staionary phase growth; induced by alpha pheromone in SpiderM medium and by Mnl1 under weak acid stress; possibly essential (UAU1 method); flow model biofilm induced; Spider biofilm induced
Ctropicalis.p1239	CP047870.1: 171335-172525	orf19.2890	orf19.2890	13209.8	13356.5	12567.5	3522.79	3524.66	4072.74	-1.76468	1.64694e-69	Has domain(s) with predicted carbohydrate:proton symporter activity, pyrimidine nucleotide-sugar transmembrane transporter activity and role in carbohydrate transport, pyrimidine nucleotide-sugar transmembrane transport
Ctropicalis.p2812	CP047871.1: 1411594-1412133	orf19.6626	orf19.6626	2294.43	2436.25	2472.48	382.578	336.884	471.187	-2.54587	1.80015e-69	Predicted homeodomain-containing protein; possible transcription factor; possibly transcriptionally regulated upon hyphal formation
Ctropicalis.p2864	CP047871.1: 1548170-1549189	orf19.695	RGS2	8394.14	9835.68	10818.5	2390.44	2251.12	2408.19	-1.99248	1.96897e-69	Protein of RGS superfamily; mutants are viable; rat catheter and Spider biofilm induced
Ctropicalis.p4794	CP047874.1: 468505-469008	orf19.6548	ISU1	38472.7	34008.1	31068.4	8382.35	7282.61	6064.79	-2.20273	3.2728e-69	Protein with similarity to NifU; possible role in iron-sulfur cluster biogenesis; induced in low iron; rat catheter biofilm induced; rat catheter and Spider biofilm induced
Ctropicalis.p4217	CP047873.1: 205502-207376	orf19.4253	orf19.4253	917.774	1060.97	993.139	3621.38	3798.87	3762.97	1.96226	3.59663e-69	Ortholog(s) have role in negative regulation of gluconeogenesis, proteasome-mediated ubiquitin-dependent protein catabolic process, regulation of nitrogen utilization and GID complex localization
Ctropicalis.p477	CP047869.1: 1233630-1235186	orf19.2174	RAD57	362.279	373.947	427.441	1830.59	1983	2088.15	2.39426	7.49525e-69	Putative DNA recombination and repair protein; induced by interaction with macrophage; transcript is regulated by Nrg1, Mig1, and Tup1; essential protein; S. cerevisiae ortholog is essential
Ctropicalis.p5293	CP047875.1: 809353-810903	orf19.3219	orf19.3219	17699.4	19401.8	19295.9	6067.89	5897.65	6205.68	-1.58351	7.726e-69	Ortholog of S. cerevisiae Sia1; involved in activation of the Pma1 plasma membrane H+-ATPase by glucose in S. cerevisiae; Spider biofilm induced
Ctropicalis.p5757	CP047875.1: 2008283-2009419	orf19.7219	FTR1	129794	114122	99729.8	29530.9	31057.7	28882.4	-1.89109	2.07083e-68	High-affinity iron permease; required for mouse virulence, low-iron growth; iron, amphotericin B, caspofungin, ciclopirox, Hog1p, Sef1p, Sfu1p, and Hap43p regulated; complements S. cerevisiae ftr1 iron transport; Hap43p-repressed
Ctropicalis.p4343	CP047873.1: 518069-520621	orf19.6680	FGR27	5501.28	6258.95	5540.61	17451.2	17713.8	17483.4	1.65577	2.25721e-68	Zn(II)2Cys6 transcription factor; transposon mutation affects filamentous growth; required for yeast cell adherence to silicone substrate; Spider biofilm induced
Ctropicalis.p4852	CP047874.1: 651944-653539	orf19.6578	orf19.6578	1954.97	2271.01	1907.93	8286.48	7415.8	7184.44	1.94936	2.92551e-68	Predicted membrane transporter; vesicular neurotransmitter (VNT) family, major facilitator superfamily (MFS); repressed in core caspofungin response; induced in oralpharyngeal candidasis; Spider biofilm induced
Ctropicalis.p5558	CP047875.1: 1493807-1494610	orf19.1152	orf19.1152	9065.03	8819.44	8672.11	28884.2	30330	37079.2	1.90906	3.23808e-68	Protein of unknown function; induced in core stress response; Gcn2 and Gcn4 regulated; flow model biofilm induced; Spider biofilm induced
Ctropicalis.p5454	CP047875.1: 1224698-1226512	orf19.4871	ERO1	26929.4	26494.3	25494.4	8337.13	8786.84	7687.35	-1.61888	4.64454e-68	Ortholog of S. cerevisiae Ero1; role in formation of disulfide bonds in the endoplasmic reticulum; fluconazole-induced; induced by Mnl1 under weak acid stress; Spider biofilm induced
Ctropicalis.p403	CP047869.1: 1087350-1087940	orf19.2241	PST1	567.571	470.85	677.454	3376.28	3065.91	4084.87	2.66798	4.83741e-68	Flavodoxin-like protein involved in oxidative stress protection and virulence; putative 1,4-benzoquinone reductase; hyphal-induced; regulated by Cyr1, Ras1, Efg1, Nrg1, Rfg1, Tup1; Hap43-induced; Spider biofilm induced
Ctropicalis.p5732	CP047875.1: 1948980-1950959	orf19.5017	DUR32	85.8736	104.357	127.887	1087.14	993.242	1367.84	3.48936	5.0891e-68	Putative urea transporter; possibly an essential gene, disruptants not obtained by UAU1 method
Ctropicalis.p5748	CP047875.1: 1984573-1987956	orf19.7213	orf19.7213	2066.33	2094.6	2314.64	7478.82	6731.59	6989.43	1.76127	6.38661e-68	Putative ATP-dependent RNA helicase; fungal-specific (no human or murine homolog)
Ctropicalis.p1110	CP047869.1: 2718940-2720541	orf19.2050	orf19.2050	1498.76	1493.3	1481.64	4709.42	4661.53	4934.87	1.72744	1.36146e-67	Ortholog(s) have sterol esterase activity, role in cellular lipid metabolic process, sterol metabolic process and integral component of membrane, lipid droplet localization
Ctropicalis.p4427	CP047873.1: 778891-779673	orf19.5763	orf19.5763	511.216	388.855	473.527	2649.11	2566.24	2192.65	2.48134	1.86311e-67	Has domain(s) with predicted oxidoreductase activity and role in metabolic process
Ctropicalis.p4130	CP047873.1: 15763-18060	orf19.4043	orf19.4043	756.761	1017.48	988.53	4129.67	4161.87	4545.79	2.26655	6.68424e-67	Protein with a predicted pleckstrin homology domain; induced by alpha pheromone in SpiderM medium
Ctropicalis.p3110	CP047871.1: 2174681-2175259	orf19.3226	orf19.3226	593.064	506.878	417.072	2691.61	2859.6	3360.83	2.60511	7.29727e-67	Ortholog(s) have role in intracellular sterol transport and extracellular region, fungal-type vacuole lumen localization
Ctropicalis.p4902	CP047874.1: 777391-778266	orf19.7091	orf19.7091	7472.34	7106.24	7440.48	1804.36	1512.93	1249.35	-2.2197	8.34314e-67	Protein of unknown function; induced by nitric oxide; Spider biofilm repressed
Ctropicalis.p254	CP047869.1: 678520-679497	orf19.1358	GCN4	71071.1	71969.3	70529	25763.9	25609.3	26443.4	-1.40614	8.37358e-67	bZIP transcription factor; amino acid control response; required for Efg1-dependent pseudohyphal induction by amino acid starvation, not by serum; human whole blood and PMN induced; required for biofilm formation; Spider biofilm induced
Ctropicalis.p3528	CP047872.1: 743340-745351	orf19.6211	orf19.6211	681.622	766.529	910.185	3506.51	3623.03	4126.85	2.30549	8.97073e-67	Protein of unknown function; protein newly produced during adaptation to the serum
Ctropicalis.p1922	CP047870.1: 1927351-1927908	orf19.4528	orf19.4528	62255.7	63220.7	67679.8	17233.2	18598.3	20868.5	-1.71753	1.10668e-66	Ortholog(s) have role in vacuolar protein processing
Ctropicalis.p3041	CP047871.1: 1999897-2002278	orf19.2602	OPT1	51856.9	62528.7	66086.4	16687.8	14097.8	14183.2	-1.95469	1.19328e-66	Oligopeptide transporter; transports 3-to-5-residue peptides; alleles are distinct, one has intron; suppresses S. cerevisiae ptr2-2 mutant defects; induced by BSA or peptides; Stp3p, Hog1p regulated; flow model biofilm induced
Ctropicalis.p5553	CP047875.1: 1475939-1477903	orf19.1142	AVT4	15587.4	13477	13314.1	4279.81	4020.85	3866.54	-1.74995	6.20087e-66	Putative vacuolar transporter of large neutral amino acids; induced by alpha pheromone in SpiderM medium
Ctropicalis.p320	CP047869.1: 833928-835856	orf19.1368	orf19.1368	230.785	422.399	415.92	2930.39	2904.86	3338.43	3.15155	6.4617e-66	Protein of unknown function; flow model biofilm induced; Spider biofilm induced
Ctropicalis.p5488	CP047875.1: 1304168-1305697	orf19.4828	orf19.4828	30542.8	30745.7	31058.1	9082.39	9635.58	10584.5	-1.60538	7.02129e-66	WD repeat domain protein; Hap43-repressed gene; flow model biofilm induced
Ctropicalis.p5799	CP047875.1: 2090901-2092658	orf19.2158	NAG3	10693.9	9492.79	9450.95	3018.12	3019.77	2975.48	-1.6669	1.27809e-65	Putative MFS transporter; similar to Nag4; required for wild-type mouse virulence and cycloheximide resistance; in gene cluster that includes genes encoding enzymes of GlcNAc catabolism; Spider biofilm repressed
Ctropicalis.p1921	CP047870.1: 1924106-1925224	orf19.4526	HSP30	907674	902250	859672	178036	169621	241045	-2.13058	1.96589e-65	Putative heat shock protein; fluconazole repressed; amphotericin B induced; Spider biofilm induced; rat catheter biofilm induced
Ctropicalis.p1361	CP047870.1: 509835-511493	orf19.3829	PHR1	4527.15	3461.18	2792.77	19.8977	47.8776	34.5226	-6.65798	4.82303e-65	Cell surface glycosidase; may act on cell-wall beta-1,3-glucan prior to beta-1,6-glucan linkage; role in systemic, not vaginal virulence (neutral, not low pH); high pH or filamentation induced; Bcr1-repressed in RPMI a/a biofilm
Ctropicalis.p318	CP047869.1: 825850-828738	orf19.1604	orf19.1604	3028.39	2523.21	2369.94	9528.28	9327.42	9782.97	1.90452	7.62722e-65	Predicted Gal4-like DNA-binding transcription factor; Spider biofilm induced
Ctropicalis.p594	CP047869.1: 1494886-1495251	orf19.1862	orf19.1862	4548.62	5584.36	7274.57	28137.1	28172.9	31240.2	2.38141	1.32349e-64	Possible stress protein; increased transcription associated with CDR1 and CDR2 overexpression or fluphenazine treatment; regulated by Sfu1, Nrg1, Tup1; stationary phase enriched protein; Spider biofilm induced
Ctropicalis.p4319	CP047873.1: 465127-466737	orf19.4347	orf19.4347	105492	109190	110081	37219.5	36156.3	40106	-1.46647	2.74157e-64	Putative serine/threonine protein kinase; Hog1p-induced
Ctropicalis.p4660	CP047874.1: 125716-127113	orf19.6689	ARG4	4673.4	5447.7	5072.84	1245.41	1370.17	1372.51	-1.87922	1.10948e-63	Argininosuccinate lyase, catalyzes the final step in the arginine biosynthesis pathway; alkaline downregulated; flow model biofilm induced; Spider biofilm induced
Ctropicalis.p2061	CP047870.1: 2275885-2276547	orf19.3335	orf19.3335	8113.71	8070.3	8020	20601.3	20919	21725	1.43622	1.30117e-63	Plasma membrane protein of unknown function; colony morphology-related gene regulation by Ssn6; repressed by nitric oxide
Ctropicalis.p2698	CP047871.1: 1147658-1147894	orf19.6311	orf19.6311	83614	64272.9	57847.5	15841.3	15145	15282.3	-2.10249	1.37587e-63	Protein of unknown function; Hap43-induced; rat catheter and Spider biofilm induced
Ctropicalis.p1007	CP047869.1: 2470898-2473264	orf19.1462	SMP2	9213.97	11296.7	11284	33957.2	33727.6	35898.9	1.75438	1.54183e-63	Putative Mg2+-dependent phosphatidate phosphatase; transcript regulated by Nrg1
Ctropicalis.p340	CP047869.1: 885284-887488	orf19.207	PGA55	3908.59	5222.84	5398.9	24303.2	26512	38128.8	2.66466	1.95059e-63	GPI-anchored adhesin-like protein; filament induced; regulated by Nrg1, Tup1; regulated upon hyphal formation; mRNA binds to She3 and is localized to yeast-form buds and hyphal tips; induced during chlamydospore formation
Ctropicalis.p2645	CP047871.1: 1006315-1009452	orf19.338	orf19.338	3838.82	4913.49	5237.6	18861.2	19868.3	24267.5	2.22169	2.11263e-63	Putative glycoside hydrolase; stationary phase enriched protein; Hog1p-downregulated; shows colony morphology-related gene regulation by Ssn6p
Ctropicalis.p795	CP047869.1: 1923701-1925014	orf19.3554	AAT1	46497.9	44271.1	43109.4	16441.8	16157.4	15901.9	-1.41447	1.9995e-62	Aspartate aminotransferase; soluble protein in hyphae; macrophage-induced protein; alkaline upregulated; amphotericin B repressed; gene used for strain identification by multilocus sequence typing; farnesol-, Hap43p-induced; GlcNAc-induced
Ctropicalis.p4378	CP047873.1: 626755-627801	orf19.5113	ADH2	175739	166444	136334	42910.3	43103.7	45948.7	-1.80828	2.02737e-62	Alcohol dehydrogenase; soluble in hyphae; expression regulated by white-opaque switching; regulated by Ssn6; indued by Mnl1 in weak acid stress; protein enriched in stationary phase yeast cultures; Spider biofilm induced
Ctropicalis.p3606	CP047872.1: 939142-942948	orf19.6396	orf19.6396	15163.4	16664.9	14948.9	5192.39	4799.07	5155.07	-1.5768	5.79942e-62	Putative patatin-like phospholipase; similar to S. cerevisiae Nte1p, which is predicted to be a membrane protein; antigenic during human oral infection; Hap43p-repressed gene
Ctropicalis.p4973	CP047875.1: 7271-8383	orf19.7654	CPR6	6149.35	5955.82	6440.43	1912.89	1575.61	1688.81	-1.79042	1.38618e-61	Putative peptidyl-prolyl cis-trans isomerase; macrophage/pseudohyphal-repressed; heavy metal (cadmium) stress-induced; heterozygous null mutant displays sensitivity to virgineone; rat catheter biofilm induced
Ctropicalis.p1996	CP047870.1: 2078569-2079741	orf19.449	orf19.449	47504.2	42315.7	37011.1	12122.2	10774.2	12002.7	-1.81168	2.60839e-61	Putative phosphatidyl synthase; stationary phase enriched protein; transcript repressed by yeast-hypha switch; Hap43-repressed; rat catheter, Spider and flow model biofilm induced
Ctropicalis.p2813	CP047871.1: 1413765-1414448	orf19.6627	orf19.6627	4931.02	5419.13	5085.52	1154.97	1034.16	1380.91	-2.0621	2.60839e-61	Protein of unknown function; possibly transcriptionally regulated upon hyphal formation
Ctropicalis.p1200	CP047870.1: 60406-61280	orf19.3104	YDC1	1620.86	1514.42	2078.45	7309.69	6793.39	8035.38	2.1373	3.85876e-61	Alkaline dihydroceramidase; involved in sphingolipid metabolism; Mob2-dependent hyphal regulation; transcript is regulated by Nrg1 and Mig1; Hap43-repressed
Ctropicalis.p5133	CP047875.1: 366152-367195	orf19.7306	orf19.7306	450.836	568.996	479.287	2296.37	2184.96	2557.47	2.28125	5.92026e-61	Aldo-keto reductase; increased transcript associated with MDR1 overexpression, benomyl or long-term fluconazole treatment; overexpression does not affect drug or oxidative stress sensitivity; stationary phase enriched; flow biofim repressed
Ctropicalis.p3234	CP047872.1: 14507-15355	orf19.6322	ARD	96877.5	93014.7	85479.1	22555.8	19083.1	14312.9	-2.24944	8.08494e-61	D-arabitol dehydrogenase, NAD-dependent (ArDH); enzyme of D-arabitol and D-arabinose catabolism; D-arabitol is a marker for active infection in humans; rat catheter and Spider biofilm induced
Ctropicalis.p3389	CP047872.1: 384495-385202			873.495	682.05	661.325	22.611	48.7481	28.9244	-4.4041	1.29175e-60
Ctropicalis.p610	CP047869.1: 1529384-1532551	orf19.2192	GDH2	129970	140445	133584	46254	39647.9	37125.8	-1.66548	2.47793e-60	Putative NAD-specific glutamate dehydrogenase; fungal-specific; transcript regulated by Nrg1, Mig1, Tup1, and Gcn4; stationary phase enriched protein; flow model biofilm induced; Spider biofilm induced
Ctropicalis.p1995	CP047870.1: 2076944-2078158	orf19.4059	orf19.4059	28723.4	26059.5	26761.8	8928.63	8532.65	9703.66	-1.53532	1.27844e-59	Ortholog(s) have role in actin cortical patch localization, arginine transport, endocytosis, late endosome to vacuole transport, lysine transport, regulation of intracellular pH
Ctropicalis.p2763	CP047871.1: 1295982-1296578	orf19.5285	PST3	2114.64	2616.39	3100.39	10967.2	11825.8	14237.3	2.2925	2.40381e-59	Flavodoxin-like protein involved in oxidative stress protection and virulence; YNB biofilm induced; stationary phase enriched protein; rat catheter and Spider biofilm repressed
Ctropicalis.p3638	CP047872.1: 1018720-1020213	orf19.304	orf19.304	650.761	546.634	563.393	2335.26	2318.15	2584.53	2.08976	2.92853e-59	Putative transporter similar to MDR proteins; fungal-specific; Spider biofilm induced
Ctropicalis.p4863	CP047874.1: 680309-682654	orf19.7119	RAD3	2611.09	2838.77	2584.24	7999.77	7412.32	8085.76	1.59847	5.29244e-59	Ortholog of S. cerevisiae Rad3; 5' to 3' DNA helicase, nucleotide excision repair and transcription, subunit of RNA polII initiation factor TFIIH and Nucleotide Excision Repair Factor 3 (NEF3)
Ctropicalis.p2532	CP047871.1: 741798-742397	orf19.2701	orf19.2701	6413.68	5215.38	4883.89	1369.32	1230.02	1144.85	-2.09089	1.00029e-58	Protein of unknown function; Ras1 and Cyr1 repressed; rat catheter and Spider biofilm induced
Ctropicalis.p4636	CP047874.1: 63122-69307	orf19.3618	YWP1	3464.46	4432.7	4667.29	15411.7	16797.2	19820.7	2.10089	4.90326e-58	Secreted yeast wall protein; possible role in dispersal in host; mutation increases adhesion and biofilm formation; propeptide; growth phase, phosphate, Ssk1/Ssn6/Efg1/Efh1/Hap43 regulated; mRNA binds She3; flow and Spider biofilm repressed
Ctropicalis.p2896	CP047871.1: 1643483-1643941			280.431	359.039	375.595	2040.42	1626.97	1978.05	2.52552	8.01653e-58
Ctropicalis.p5039	CP047875.1: 153410-153730	orf19.7603	orf19.7603	14531.4	11141.4	12505.3	3142.93	3512.47	3534.37	-1.85469	3.46532e-57	Protein with a predicted role in cytochrome c oxidase assembly; rat catheter biofilm induced
Ctropicalis.p1008	CP047869.1: 2473810-2474979	orf19.1461	orf19.1461	22798.1	18898.6	13538.7	3230.66	3549.03	3343.1	-2.39781	4.29903e-57	S. pombe ortholog SPCC576.01c is a predicted sulfonate dioxygenase; possibly transcriptionally regulated upon hyphal formation; Spider biofilm induced
Ctropicalis.p4004	CP047872.1: 2079384-2080052	orf19.1723	orf19.1723	5346.97	3784.2	3702.96	706.368	776.487	846.271	-2.41206	1.13904e-56	Ortholog(s) have role in response to purine-containing compound
Ctropicalis.p2353	CP047871.1: 313237-317274	orf19.2752	ADR1	23000.7	24563.7	20948.1	6407.96	5483.29	4468.35	-2.01669	1.55222e-56	C2H2 transcription factor; ortholog of S. cerevisiae Adr1 but mutant phenotype suggests a different set of target genes; transposon mutation affects filamentous growth; Spider biofilm induced
Ctropicalis.p2715	CP047871.1: 1182395-1183531	orf19.1117	orf19.1117	97.9496	91.9338	116.365	780.532	844.386	766.029	3.01695	1.86176e-56	Protein similar to Candida boidinii formate dehydrogenase; virulence-group-correlated expression; Hap43-repressed; Spider biofilm repressed
Ctropicalis.p2848	CP047871.1: 1513869-1515468	orf19.1860	LSC2	25670.8	25721.6	27077.4	10080	10068.2	9710.19	-1.34348	2.90111e-56	Putative succinate-CoA ligase beta subunit; regulated by Mig1, Tup1; induced in high iron; protein present in exponential and stationary growth phase yeast cells; Spider biofilm repressed
Ctropicalis.p1535	CP047870.1: 965481-966530	orf19.674	orf19.674	16902.3	16436.3	14549.1	3904.47	4022.59	4954.46	-1.84397	3.88577e-56	Ortholog(s) have U6 snRNA binding, pre-mRNA binding activity and role in mRNA cis splicing, via spliceosome, spliceosomal snRNP assembly
Ctropicalis.p2276	CP047871.1: 110548-112236	orf19.4679	AGP2	119.418	84.4797	127.887	5893.33	4858.27	2959.62	5.42273	3.41966e-55	Amino acid permease; hyphal repressed; white-opaque switch regulated; induced in core caspofungin response, during cell wall regeneration, by flucytosine; regulated by Sef1, Sfu1, and Hap43; rat catheter and Spider biofilm induced
Ctropicalis.p2810	CP047871.1: 1409070-1410404	orf19.6624	orf19.6624	4578.14	5959.55	5570.56	1397.36	1322.29	1170.04	-2.00031	4.16214e-55	Ortholog(s) have GTPase activator activity and endosome, trans-Golgi network localization
Ctropicalis.p2827	CP047871.1: 1442806-1444758	orf19.3854	orf19.3854	25072.4	25989.9	25508.2	9498.43	8172.27	9227.81	-1.4592	6.32978e-55	Ortholog of S. cerevisiae Sat4; amphotericin B induced; clade-associated gene expression; Spider biofilm induced
Ctropicalis.p5189	CP047875.1: 519189-520664	orf19.6127	LPD1	70122.5	76377.1	77575.4	28251.1	27626.2	28722.8	-1.3548	7.56761e-55	Putative dihydrolipoamide dehydrogenase; soluble in hyphae; antigenic in human oral infection and murine systemic infection; macrophage-induced protein; protein present in exponential and stationary phase yeast cultures; Hap43p-repressed
Ctropicalis.p5798	CP047875.1: 2089619-2090878	orf19.2157	DAC1	82956.6	87938.4	85579.3	30264.4	29183.6	33324.6	-1.41666	9.68712e-55	N-acetylglucosamine-6-phosphate (GlcNAcP) deacetylase; N-acetylglucosamine utilization; required for wild-type hyphal growth and virulence in mouse systemic infection; gene and protein are GlcNAc-induced; Spider biofilm induced
Ctropicalis.p4862	CP047874.1: 679451-680119	orf19.7118	orf19.7118	1258.58	1077.12	1051.9	4806.2	4181.02	3804.95	1.96674	3.37721e-54	Ortholog(s) have adenylate kinase activity, nucleoside triphosphate adenylate kinase activity, role in nucleotide metabolic process and mitochondrial inner membrane, mitochondrial matrix localization
Ctropicalis.p1209	CP047870.1: 84101-85276	orf19.3127	CZF1	2908.97	3206.5	4155.74	12797.8	12617.9	12683.8	1.94201	5.91584e-54	Transcription factor; regulates white-opaque switch; hyphal growth regulator; expression in S. cerevisiae causes dominant-negative inhibition of pheromone response; required for yeast cell adherence to silicone; Spider biofilm induced
Ctropicalis.p4853	CP047874.1: 654800-656014	orf19.6507	orf19.6507	4610.34	3789.16	3837.76	11953.1	13772.2	13618.7	1.73578	8.93278e-54	Putative curved DNA-binding protein orthologous to S. pombe Cdb4; stationary phase enriched protein; rat catheter and Spider biofilm repressed
Ctropicalis.p5422	CP047875.1: 1132045-1135578	orf19.4887	ECM21	56707.4	65835.8	66087.5	22083.7	22389.3	21735.3	-1.46001	9.75143e-54	Predicted regulator of endcytosis of plasma membrane proteins; fluconazole induced, alkaline induced by Rim101; repressed by caspofungin and in azole-resistant strain overexpressing MDR1; flow model, rat catheter and Spider biofilm induced
Ctropicalis.p4313	CP047873.1: 440412-442382	orf19.4337	orf19.4337	274103	289242	274097	98946.7	101856	110857	-1.37554	1.10442e-53	Predicted membrane transporter; monocarboxylate porter (MCP) family, major facilitator superfamily (MFS); Spider biofilm induced; rat catheter biofilm repressed
Ctropicalis.p5797	CP047875.1: 2088485-2089234	orf19.2156	NAG1	15811.5	16729.5	17619.6	5901.47	5313.54	6047.06	-1.48859	1.48346e-53	Glucosamine-6-phosphate deaminase; required for normal hyphal growth and mouse virulence; converts glucosamine 6-P to fructose 6-P; reversible reaction in vitro; gene and protein is GlcNAc-induced; Spider biofilm induced
Ctropicalis.p4121	CP047872.1: 2343345-2345483	#N/A	#N/A	10648.3	11775	11984.5	3437.78	3446.31	2698.36	-1.79392	4.78417e-53	#N/A
Ctropicalis.p3817	CP047872.1: 1510573-1511796	orf19.1632	orf19.1632	1143.19	1113.14	1028.86	3748	3655.24	4592.44	1.91885	5.90494e-53	Has domain(s) with predicted catalytic activity
Ctropicalis.p2170	CP047870.1: 2556810-2558117	orf19.2990	XOG1	320.684	340.404	486.2	1985.25	2306.83	2682.5	2.65589	6.75264e-53	Exo-1,3-beta-glucanase; 5 glycosyl hydrolase family member; affects sensitivity to chitin and glucan synthesis inhibitors; not required for yeast-to-hypha transition or for virulence in mice; Hap43-induced; Spider biofilm induced
Ctropicalis.p4601	CP047873.1: 1221594-1222298	orf19.5683	orf19.5683	618.558	629.871	607.174	2379.58	2469.61	3207.81	2.16885	2.17547e-52	Putative integral membrane protein of unknown function; clade-associated gene expression; Spider biofilm induced
Ctropicalis.p4233	CP047873.1: 244686-246770	orf19.1930	CFL5	89480.3	86863.8	75773.5	25925.8	29080.8	28820.8	-1.53807	3.79245e-52	Ferric reductase; induced in low iron; ciclopirox olamine, flucytosine induced; amphotericin B, Sfu1 repressed; Tbf1, Hap43 induced
Ctropicalis.p1909	CP047870.1: 1895935-1896270			406.558	405.006	445.876	1626.18	1644.38	1883.82	2.08528	8.77953e-52
Ctropicalis.p3689	CP047872.1: 1160980-1161630	orf19.5975	TRY4	7446.85	7502.55	6816.02	1987.06	1617.39	1300.66	-2.10016	9.93135e-52	C2H2 transcription factor; fluconazole-repressed; induced in ssr1 mutant; required for yeast cell adherence to silicone substrate; Spider biofilm induced
Ctropicalis.p1746	CP047870.1: 1522184-1524853	orf19.3038	TPS2	1543.04	1524.36	1781.2	4694.05	5001.9	5183.99	1.66885	1.45631e-51	Trehalose-6-phosphate (Tre6P) phosphatase; mutant heat sensitive, accumulates Tre6P, decreased mouse virulence; possible drug target; 2 conserved phospohydrolase motifs; no mammalian homolog; Hap43-repressed; flow model biofilm induced
Ctropicalis.p894	CP047869.1: 2185147-2186745	orf19.1584	orf19.1584	11072.3	11854.5	12524.8	3562.59	3673.52	2837.39	-1.76466	1.50372e-51	Predicted MFS membrane transporter; monocarboxylate porter family member; colony morphology-related gene regulation by Ssn6; flow model biofilm induced; Spider biofilm induced
Ctropicalis.p3645	CP047872.1: 1045377-1049795	orf19.918	CDR11	76993.7	71835.1	56696.5	20377.9	17417	18711.3	-1.81319	1.52907e-51	Putative transporter of PDR subfamily of ABC family; Gcn4-regulated; induced by Rim101 at pH 8; Spider biofilm induced
Ctropicalis.p4838	CP047874.1: 590402-593386	orf19.7153	orf19.7153	3820.03	3590.39	3851.58	11105.6	10829.9	9450.8	1.52917	1.54063e-51	Putative exportin, member of the Exportin-T family; flow model biofilm repressed
Ctropicalis.p1565	CP047870.1: 1045185-1046237	orf19.5070	orf19.5070	256.279	289.467	294.946	1362.09	1250.04	1232.55	2.24477	2.1354e-51	Similar to cell-wall mannoproteins; induced in low iron; induced in cyr1 homozygous null; regulated by osmotic and oxidative stress via Hog1; Spider biofilm induced
Ctropicalis.p964	CP047869.1: 2346663-2348723	orf19.2013	KAR2	42859	46691.2	42919.3	15713.7	16180.9	17284.6	-1.37911	2.2339e-51	Similar to Hsp70 family chaperones; role in translocation of proteins into the ER; induced in high iron; protein present in exponential and stationary growth phase yeast cultures; flow model and Spider biofilm repressed
Ctropicalis.p4364	CP047873.1: 579273-580685	orf19.5379	ERG4	4598.26	4448.85	4137.31	11248.5	12954.8	12892.8	1.54323	5.59164e-51	Protein similar to sterol C-24 reductase; shows Mob2p-dependent hyphal regulation; fluconazole-induced; caspofungin repressed; rat catheter biofilm repressed
Ctropicalis.p372	CP047869.1: 989544-992810	orf19.4076	MET10	4156.82	4419.04	4334.33	10452.6	11018.8	10619.9	1.36427	1.23741e-50	Sulfite reductase; role in sulfur amino acid metabolism; induced by human whole blood or PMNs; Hog1-induced; possibly adherence-induced; flow model, Spider model, F-12/CO2 biofilm induced
Ctropicalis.p5071	CP047875.1: 220917-221990	orf19.7561	DEF1	63.0634	68.3292	79.4972	564.371	702.495	688.587	3.26991	1.54897e-50	RNA polymerase II regulator; role in filamentation, epithelial cell escape, dissemination in RHE model; induced by fluconazole, high cell density; Efg1/hyphal regulated; role in adhesion, hyphal growth on solid media; Spider biofilm induced
Ctropicalis.p1560	CP047870.1: 1028008-1031196	orf19.4423	orf19.4423	2853.96	3016.42	2859.59	7349.48	8002.52	7570.72	1.44331	1.88301e-50	Putative glucosyltransferase; localized to the mitochondrial membrane
Ctropicalis.p3385	CP047872.1: 366540-369590	orf19.3415	PTK2	3869.68	4483.64	4310.13	12175.6	12444.7	10949.3	1.5403	2.50443e-50	Putative protein kinase of polyamine import; mutation confers hypersensitivity to high concentrations of tunicamycin; YPD flow model biofilm induced; rat catheter and Spider biofilm induced
Ctropicalis.p4465	CP047873.1: 866866-867990	orf19.1939	orf19.1939	75.1394	72.0562	84.1057	586.077	658.099	724.042	3.14177	4.47056e-50	Ortholog(s) have mRNA 3'-UTR binding activity, role in regulation of mRNA stability, regulation of phosphate metabolic process and cytoplasm localization
Ctropicalis.p2855	CP047871.1: 1523434-1524288	orf19.1850	SIW14	2592.31	2770.44	2860.75	840.225	743.408	767.895	-1.75616	4.69638e-50	Putative protein phosphatase of the PTP family (tyrosine-specific), similar to S. cerevisiae Siw14p; mutant shows virulence defect; Hap43p-repressed gene
Ctropicalis.p80	CP047869.1: 173729-174139	orf19.6791	HHT1	80781.6	69955.4	69911.5	25148	25498.7	27617.2	-1.44477	5.79966e-50	Putative histone H3; reduced mRNA abundance in fkh2 mutant; farnesol regulated; Spider biofilm induced; rat catheter biofilm repressed
Ctropicalis.p1193	CP047870.1: 48992-49936	orf19.3111	PRA1	7398.55	5417.88	4043.99	86.8263	74.8631	141.823	-5.74344	7.92791e-50	Cell surface protein that sequesters zinc from host tissue; enriched at hyphal tips; released extracellularly; binds to host complement regulators; mediates leukocyte adhesion and migration; immunogenic in mouse; produced at ambient pH
Ctropicalis.p4854	CP047874.1: 658710-664952	orf19.6573	BEM2	3437.63	3933.28	3213.3	10295.2	10383.3	9783.9	1.57519	1.53344e-49	Putative Rho1p GTPase activating protein (GAP); serum-induced transcript; Spider biofilm induced; flow model biofilm repressed
Ctropicalis.p2838	CP047871.1: 1493745-1496003	orf19.1844	orf19.1844	2282.36	2553.03	2447.13	662.05	685.085	702.582	-1.77825	2.07541e-49	Protein similar to ferric reductase Fre10p
Ctropicalis.p3300	CP047872.1: 169502-171874	orf19.90	orf19.90	1588.66	1467.21	1731.66	4552.95	4710.28	5099.09	1.63566	3.51511e-49	Ortholog of C. dubliniensis CD36 : Cd36_60900, C. parapsilosis CDC317 : CPAR2_603130, Candida tenuis NRRL Y-1498 : CANTEDRAFT_125757 and Debaryomyces hansenii CBS767 : DEHA2F09636g
Ctropicalis.p2347	CP047871.1: 295515-298142	orf19.2747	RGT1	3986.41	5313.53	5708.82	17495.5	16993.1	19199.2	1.88931	5.01946e-49	Zn(II)2Cys6 transcription factor; transcriptional repressor involved in the regulation of glucose transporter genes; ortholog of S. cerevisiae Rgt1; mutants display decreased colonization of mouse kidneys
Ctropicalis.p2594	CP047871.1: 863195-863569	orf19.535	RBR1	41.595	64.6022	110.605	3250.56	3449.8	3241.4	5.56277	5.09253e-49	Glycosylphosphatidylinositol (GPI)-anchored cell wall protein; required for filamentous growth at acidic pH; expression repressed by Rim101 and activated by Nrg1; Hap43-induced
Ctropicalis.p4861	CP047874.1: 678001-679125	orf19.7116	orf19.7116	2042.18	1847.37	2149.88	5800.18	5531.17	5429.38	1.52325	9.14221e-49	Protein of unknown function; transcript induced in RHE model of oral candidiasis; Spider biofilm repressed
Ctropicalis.p3050	CP047871.1: 2022742-2023818	orf19.2613	ECM4	4119.25	4537.06	4743.33	11663.7	12382	13778.3	1.54793	1.00247e-48	Cytoplasmic glutathione S-transferase; regulated by Nrg1, Tup1; induced in core stress response, in cyr1 or ras1 mutant (yeast or hyphal cells); Tn mutation affects filamentous growth; stationary phase enriched; Spider biofilm induced
Ctropicalis.p5766	CP047875.1: 2028728-2029876	orf19.7231	FTR2	24190.9	20850.3	19569	5652.75	6445.19	7033.29	-1.70509	1.77361e-48	High-affinity iron permease; probably interacts with ferrous oxidase; regulated by iron level, ciclopirox olamine, amphotericin B, caspofungin; complements S. cerevisiae ftr1 iron transport defect; Hap43-repressed; Spider biofilm induced
Ctropicalis.p2870	CP047871.1: 1561676-1565428	orf19.6621	MHP1	27161.5	32498.6	33668.8	10883.1	9607.72	9420.95	-1.59146	2.57812e-48	Protein similar to S. cerevisiae Mhp1p, which is involved in microtubule stabilization; transposon mutation affects filamentous growth; possibly transcriptionally regulated upon hyphal formation; possibly an essential gene (by UAU1 method)
Ctropicalis.p5311	CP047875.1: 837795-839873	orf19.4222	SST2	165.038	103.115	105.996	893.587	952.328	998.357	2.97755	3.20935e-48	Predicted regulator of G-protein signaling in mating pathway; null mutation causes alpha-factor hypersensitivity and mating defect (in opaque MTLa/MTLa background); transcript induced by alpha factor
Ctropicalis.p2769	CP047871.1: 1308882-1309676	orf19.5843	SRR1	3696.59	3652.51	3731.76	1300.59	1193.46	1225.09	-1.52493	4.69604e-48	Two-component system response regulator; involved in stress response; Plc1-regulated; upregulated in cyr1 null mutant; flow model biofilm induced; Spider biofilm induced
Ctropicalis.p2780	CP047871.1: 1329765-1331417	orf19.3888	PGI1	5910.52	6573.27	6996.91	17135.5	19138.8	21146.5	1.61045	5.41329e-48	Glucose-6-phosphate isomerase; enzyme of glycolysis; antigenic; Efg1-regulated; induced upon adherence to polystyrene; repressed by phagocytosis, human neutrophils; flow model biofilm induced; rat catheter and Spider biofilm repressed
Ctropicalis.p2384	CP047871.1: 384956-386590	orf19.4571	orf19.4571	462.912	391.34	405.551	1614.43	1591.28	1804.51	2.04195	5.7148e-48	CoA-transferase family protein; rat catheter biofilm repressed
Ctropicalis.p405	CP047869.1: 1089811-1091223	orf19.2242	PRB1	8329.74	8723.78	8629.48	21927.3	19323.4	21519.7	1.33941	6.14005e-48	Endoprotease B; regulated by heat, carbon source (GlcNAc-induced), nitrogen, macrophage response, human neutrophils; similar to (does not replace) S. cerevisiae vacuolar B protease Prb1p; flow model biofilm induced; Spider biofilm induced
Ctropicalis.p2898	CP047871.1: 1645084-1646055	orf19.4371	TAL1	24062	23973.6	24431	53286	53104.9	56754.3	1.22128	7.47192e-48	Transaldolase; protein present in exponential and stationary growth phase yeast cultures; oxidative stress-induced via Cap1; induced by nitric oxide independent of Yhb1p; sumoylation target; rat catheter biofilm repressed
Ctropicalis.p3617	CP047872.1: 966677-967208	orf19.913.2	orf19.913.2	10675.2	9634.42	10017.8	3899.04	3809.31	3790.03	-1.34873	9.56188e-48	Ortholog of subunit 6 of the ubiquinol cytochrome-c reductase complex, a component of the mitochondrial inner membrane electron transport chain; Hap43-repressed gene
Ctropicalis.p4379	CP047873.1: 631664-633130	orf19.5117	OLE1	548399	605466	723943	1.78328e+06	1.82193e+06	2.02823e+06	1.6359	1.20017e-47	Fatty acid desaturase, essential protein involved in oleic acid synthesis; required for aerobic hyphal growth and chlamydospore formation; subject to hypoxic regulation; fluconazole-induced; caspofungin repressed; Hap43p-induced
Ctropicalis.p2028	CP047870.1: 2180553-2182739	orf19.761	TCO89	1117.7	865.917	1254.67	4505.02	4392.55	3854.41	2.02812	1.46001e-47	Putative homolog of S. cerevisiae Tco89p, which is a component of the TOR C1 complex that is involved in the regulation of growth and cell wall integrity; heterozygous null mutant displays sensitivity to rapamycin
Ctropicalis.p2035	CP047870.1: 2198824-2199984	orf19.769	IFE1	59663.4	52684.3	49752.6	18999.6	17340.4	19843.1	-1.47848	1.65445e-47	Putative medium-chain alcohol dehydrogenase; rat catheter and Spider biofilm repressed
Ctropicalis.p2242	CP047871.1: 32433-33752	orf19.5645	MET15	5632.77	5452.67	6394.34	15268.8	16400.2	18476.1	1.57142	1.80222e-47	O-acetylhomoserine O-acetylserine sulfhydrylase; sulfur amino acid synthesis; immunogenic; Hog1, adherence-induced; brown color of mutant in Pb(2+) medium a visual selection; chlamydospore formation induced, F-12/CO2 biofilm induced
Ctropicalis.p5435	CP047875.1: 1162078-1162453	orf19.4909.1	RPL42	99.2913	101.873	70.2801	726.266	698.142	956.37	3.18463	4.58263e-47	Putative 60S ribosomal subunit protein; colony morphology-related gene regulation by Ssn6; Spider biofilm repressed
Ctropicalis.p3785	CP047872.1: 1436860-1437939	orf19.238	CCP1	3087.42	3785.44	4732.96	14267.5	14319.7	13882.8	1.92263	8.03398e-47	Cytochrome-c peroxidase N terminus; Rim101, alkaline pH repressed; induced in low iron or by macrophage interaction; oxygen-induced activity; regulated by Sef1, Sfu1, and Hap43; Spider biofilm induced; rat catheter biofilm repressed
Ctropicalis.p826	CP047869.1: 2002641-2004449	orf19.826	MED1	1041.22	1022.45	1017.33	2957.52	3355.78	3691.12	1.75055	1.02573e-46	RNA polymerase II mediator complex subunit; RNA polymerase II transcription cofactor
Ctropicalis.p3094	CP047871.1: 2131339-2132361	orf19.2531	CSP37	10173.3	10533.9	9407.17	23871.8	24381	26326.8	1.3587	1.02618e-46	Hyphal cell wall protein; role in progression of mouse systemic infection; predicted P-loop, divalent cation binding, N-glycosylation sites; expressed in yeast and hyphae; hyphal downregulated; stationary-phase enriched; GlcNAc-induced
Ctropicalis.p3943	CP047872.1: 1902226-1903758	orf19.7393	orf19.7393	5583.13	5624.11	6136.26	13702.3	13782.6	14734.6	1.33425	1.14454e-46	Predicted NAD+/NADH kinase; possible role in cellular iron ion homeostasis; Spider biofilm induced
Ctropicalis.p2821	CP047871.1: 1431045-1432058	orf19.6636	orf19.6636	2323.95	2087.15	2087.67	295.752	231.553	436.665	-2.70135	1.68269e-46	Protein of unknown function; rat catheter biofilm repressed
Ctropicalis.p2727	CP047871.1: 1208800-1209915	orf19.1117	orf19.1117	46.9621	50.9363	48.3896	454.029	681.603	557.96	3.58774	2.21567e-46	Protein similar to Candida boidinii formate dehydrogenase; virulence-group-correlated expression; Hap43-repressed; Spider biofilm repressed
Ctropicalis.p2924	CP047871.1: 1715622-1718225	orf19.4379	PRP13	2356.16	2755.53	2838.86	7441.73	8617.09	9486.26	1.73476	3.58468e-46	Putative integral inner mitochondrial membrane protein with similarity to exonucleases
Ctropicalis.p2435	CP047871.1: 500739-502070	orf19.4607	orf19.4607	3579.86	3325.77	2927.57	942.427	722.516	723.109	-1.99243	5.63786e-46	Possible Golgi membrane protein; Hap43-repressed; hypha induced; flow model biofilm induced; Spider biofilm induced
Ctropicalis.p3779	CP047872.1: 1422723-1426583	orf19.239	orf19.239	3296.74	3579.21	3464.46	8628.36	8709.37	9892.13	1.44739	5.97677e-46	Putative ATP-dependent helicase; induced by nitric oxide
Ctropicalis.p603	CP047869.1: 1513167-1514165	orf19.1888	orf19.1888	5733.4	6334.74	6268.76	2278.29	1998.67	2046.17	-1.48598	1.09048e-45	Putative nicotinamide riboside hydrolase; cleaves N-glycosidic bonds in nucleosides; pyrimidine salvage and nicotinamide riboside salvage pathways; Spider biofilm induced
Ctropicalis.p862	CP047869.1: 2109971-2112583	orf19.1541	orf19.1541	1388.74	1478.4	1622.2	165.513	227.201	291.11	-2.66296	5.7825e-45	Protein with a globin-like domain; repressed by alpha pheromone in SpiderM medium; Spider biofilm induced
Ctropicalis.p3333	CP047872.1: 249311-249682	orf19.3460	orf19.3460	12622.1	11096.7	12076.7	4343.12	3923.35	4562.59	-1.42994	8.14014e-45	Protein of unknown function; mRNA binds She3; transcript regulated upon yeast-hypha switch; induced in oralpharyngeal candidasis
Ctropicalis.p879	CP047869.1: 2160943-2161557	orf19.1562	orf19.1562	303.241	200.018	237.339	1549.31	1206.51	1346.38	2.52086	8.18174e-45	Protein of unknown function; flow model biofilm induced; Spider biofilm induced; repressed by alpha pheromone in SpiderM medium
Ctropicalis.p1186	CP047870.1: 34625-35206	orf19.3089	orf19.3089	119460	79896.7	72954.2	16402	18486	21592.5	-2.21866	8.49777e-45	Predicted mitochondrial intermembrane space protein; predicted role in phospholipid metabolism; rat catheter and Spider biofilm induced
Ctropicalis.p2829	CP047871.1: 1453776-1454939	orf19.3848	orf19.3848	2794.92	2738.14	2617.65	675.617	778.228	843.472	-1.77648	1.15605e-44	Ortholog of C. dubliniensis CD36 : Cd36_31420, C. parapsilosis CDC317 : CPAR2_205100, Debaryomyces hansenii CBS767 : DEHA2G10648g and Pichia stipitis Pignal : PICST_32997
Ctropicalis.p544	CP047869.1: 1386599-1388278	orf19.2270	SMF12	40788.6	42653.6	38384.5	16595.6	15150.2	14153.3	-1.35833	1.69156e-44	Ortholog of S. cerevisiae Smf1; manganese transporter; Gcn4-regulated; Hap43, alkaline induced; caspofungin repressed; mutants are viable
Ctropicalis.p3886	CP047872.1: 1696405-1697880	orf19.5877	ATF1	11138.1	11012.2	11106.6	3504.71	2608.89	2241.17	-1.94339	2.10729e-44	Putative alcohol acetyltransferase; caspofungin repressed; expression depends on Tac1p
Ctropicalis.p2677	CP047871.1: 1095663-1096640	orf19.2722	CGR1	1526.94	1785.26	1948.26	5035.92	5641.72	5942.56	1.71081	2.23303e-44	Negative regulator of yeast-form growth; HSP70 family member; induced by growth cessation at yeast-hyphal transition or in planktonic growth; physically interacts with Msi3p; similar to rat anti-aging gene, SMP30, stationary phase enriched
Ctropicalis.p5124	CP047875.1: 341914-343082	orf19.7319	SUC1	18340.7	18453.9	18765.9	8003.39	7552.47	7901.95	-1.19369	2.88807e-44	Zinc-finger transcription factor; regulates alpha-glucosidase exression; complements S. cerevisiae suc2 for sucrose utilization and mal13 maltase defect; required for yeast cell adherence to silicone substrate; rat catheter biofilm induced
Ctropicalis.p2909	CP047871.1: 1676900-1679503	orf19.4379	PRP13	2456.79	3013.94	2932.18	7854.16	9094.13	10137.5	1.73939	3.01764e-44	Putative integral inner mitochondrial membrane protein with similarity to exonucleases
Ctropicalis.p4500	CP047873.1: 961448-963055	orf19.1978	GIT2	551.469	446.003	420.529	37.9865	33.0791	33.5896	-3.70522	4.03212e-44	Putative glycerophosphoinositol permease; fungal-specific; repressed by alpha pheromone in SpiderM medium; Hap43-repressed; Spider biofilm induced
Ctropicalis.p4830	CP047874.1: 571827-572381	orf19.5144	PGA28	2318.59	3052.45	3580.83	634.917	653.747	654.997	-2.15234	6.11494e-44	Protein similar to S. cerevisiae Wsc2p, which has roles in stress- and cell-wall-related processes; predicted Kex2p substrate; putative GPI-anchored adhesin-like protein
Ctropicalis.p981	CP047869.1: 2384322-2387072	orf19.846	orf19.846	11056.2	11219.7	10681.4	4029.28	3434.13	3003.47	-1.60502	9.89547e-44	Predicted protein kinase similar to S. cerevisiae Nnk1; implicated in proteasome function in S. cerevisiae; induced by Mnl1 under weak acid stress
Ctropicalis.p5598	CP047875.1: 1577197-1577820	orf19.5228	RIB3	56570.6	58455	59882.1	25315.3	25358.6	25682	-1.14526	1.09255e-43	3,4-Dihydroxy-2-butanone 4-phosphate synthase; homodimeric enzyme of riboflavin biosynthesis; converts ribulose 5-phosphate to L-3,4-dihydroxy-2-butanone 4-phosphate; transcription regulated on yeast-hyphal switch, macrophage interaction
Ctropicalis.p2814	CP047871.1: 1415270-1419691	orf19.918	CDR11	3740.87	3816.5	4133.85	842.034	895.746	1194.3	-1.94455	1.36714e-43	Putative transporter of PDR subfamily of ABC family; Gcn4-regulated; induced by Rim101 at pH 8; Spider biofilm induced
Ctropicalis.p3519	CP047872.1: 722595-724928			1463.88	1448.58	1594.55	4024.76	4030.42	4591.51	1.53894	1.38472e-43
Ctropicalis.p1089	CP047869.1: 2688685-2689161	orf19.2030	orf19.2030	2020.71	2314.5	2412.57	490.207	461.366	619.541	-2.05225	1.41674e-43	Plasma membrane-associated protein; induced in cyr1 or ras1 mutant; induced by hypoxia, ketoconazole and during growth in the mouse cecum; induced in oralpharyngeal candidasis; Spider biofilm induced
Ctropicalis.p5417	CP047875.1: 1117315-1118532	orf19.4892	TPK1	8972.45	8684.02	8347.21	3417.88	3333.15	3524.11	-1.28918	1.97855e-43	cAMP-dependent protein kinase catalytic subunit; Tpk2 isoform; involved in regulation of filamentation, phenotypic switching and mating; WT nuclear localization requires Bcy1; produced during stationary, not exponential growth
Ctropicalis.p3974	CP047872.1: 1986999-1988483	orf19.1427	orf19.1427	2641.95	2172.87	1871.06	478.449	404.783	519.706	-2.20267	2.78875e-43	Putative transporter; fungal-specific; Spider biofilm induced
Ctropicalis.p3095	CP047871.1: 2134582-2143446	orf19.1097	ALS2	1057.32	1048.54	1071.48	2937.62	2816.94	3169.55	1.54064	3.03143e-43	ALS family protein; role in adhesion, biofilm formation, germ tube induction; expressed at infection of human buccal epithelial cells; putative GPI-anchor; induced by ketoconazole, low iron and at cell wall regeneration; regulated by Sfu1p
Ctropicalis.p5270	CP047875.1: 743024-745372	orf19.391	UPC2	6835	7857.86	10557	29870.9	28480.2	33061.5	1.90711	3.48638e-43	Zn2-Cys6 transcript factor; regulator of ergosterol biosynthetic genes and sterol uptake; binds ERG2 promoter; induced by ergosterol depletion, by azoles, anaerobicity; macrophage/pseudohyphal-repressed; flow model biofilm induced
Ctropicalis.p5196	CP047875.1: 538367-539977	orf19.6408	orf19.6408	85734	87696.2	83288.9	35947	34237.7	37917	-1.19752	5.04364e-43	Putative DnaJ-like heat shock/chaperone; Hap43-repressed; Spider and F-12/CO2 biofilm induced
Ctropicalis.p3010	CP047871.1: 1926420-1929011	orf19.2565	orf19.2565	543.419	653.476	445.876	2112.77	2360.8	2281.29	2.09057	6.53747e-43	Predicted intermediate filament protein; required for nuclear and mitochondrial transmission to daughter buds in S. cerevisiae; Spider biofilm induced
Ctropicalis.p3924	CP047872.1: 1828972-1832424	orf19.7372	MRR1	8840.95	9343.71	8425.55	2670.81	3200.83	3179.81	-1.50499	1.06257e-42	Putative Zn(II)2Cys6 transcription factor; regulator of MDR1 transcription; gain-of-function mutations cause upregulation of MDR1 (a plasma membrane multidrug efflux pump) and multidrug resistance; Hap43-induced
Ctropicalis.p1170	CP047869.1: 2833525-2834522	#N/A	#N/A	1795.29	1949.25	2223.62	473.022	540.581	432.932	-1.99323	1.19481e-42	#N/A
Ctropicalis.p2999	CP047871.1: 1885089-1886702	orf19.2823	RFG1	43060.2	45492.3	46619.9	19690.6	19269.4	19535.1	-1.15796	1.34592e-42	HMG domain transcriptional repressor of filamentous growth and hyphal genes; in Tup1-dependent and -independent pathways; binds DNA; transcript not regulated by oxygen or serum; not responsible for hypoxic repression; Spider biofilm induced
Ctropicalis.p3778	CP047872.1: 1420834-1421913	orf19.238	CCP1	4588.87	5686.23	7492.32	21778.9	22196.9	26487.3	2.03883	1.75433e-42	Cytochrome-c peroxidase N terminus; Rim101, alkaline pH repressed; induced in low iron or by macrophage interaction; oxygen-induced activity; regulated by Sef1, Sfu1, and Hap43; Spider biofilm induced; rat catheter biofilm repressed
Ctropicalis.p4743	CP047874.1: 318060-322239	orf19.6469	orf19.6469	13894.1	17210.3	18376.5	0	0	0	-16.4017	1.92766e-42	Predicted ORF in retrotransposon Tca11 with similarity to the Gag-Pol region of retrotransposons, which encodes nucleocapsid-like protein, reverse transcriptase, protease, and integrase
Ctropicalis.p970	CP047869.1: 2359972-2360976	orf19.2006	orf19.2006	1313.6	1371.55	1565.75	4013.91	3798.87	4024.22	1.52767	2.24434e-42	Ortholog of S. cerevisiae : YPL162C, C. glabrata CBS138 : CAGL0M02057g, C. dubliniensis CD36 : Cd36_16070, C. parapsilosis CDC317 : CPAR2_213850 and Candida tenuis NRRL Y-1498 : CANTEDRAFT_112687
Ctropicalis.p2360	CP047871.1: 327335-329218	orf19.2758	PGA38	9506.47	8849.25	10089.2	3543.6	3231.3	3719.11	-1.38801	4.59142e-42	Putative adhesin-like GPI-anchored protein; repressed during cell wall regeneration; possibly an essential gene, disruptants not obtained by UAU1 method; rat catheter and Spider biofilm repressed
Ctropicalis.p2641	CP047871.1: 993627-996245	orf19.2809	CTN3	20865.9	23050.5	19633.5	7634.38	6439.1	5585.2	-1.64322	1.37173e-41	Peroxisomal carnitine acetyl transferase; no obvious metabolic, hyphal, virulence defects in Ura+ strain; induced by macrophage engulfment, hyphal growth, starvation, nonfermentable carbon sources; rat catheter, Spider biofilm induced
Ctropicalis.p4704	CP047874.1: 226614-229118	orf19.2449	orf19.2449	125331	108722	75738.9	22612.8	19750.8	26770	-2.11416	1.73214e-41	Putative adhesin-like protein; macrophage-induced gene
Ctropicalis.p2825	CP047871.1: 1437870-1439306	orf19.6640	TPS1	25402.5	27487	30062.6	9993.16	9935.03	11204.9	-1.36315	2.84133e-41	Trehalose-6-phosphate synthase; role in hyphal growth and virulence in mouse systemic infection; induced in presence of human neutrophils; macrophage/pseudohyphal-repressed after 16h; stationary phase enriched protein; Hap43-repressed
Ctropicalis.p354	CP047869.1: 930661-931011	orf19.3606	orf19.3606	9843.26	9326.31	9556.95	3459.48	3213.02	3888.93	-1.39319	2.92729e-41	Ortholog of S. cereviae Sna4 vacuolar outer membrane protein that plays a role in sensitivity to NA+; induced by Mnl1 under weak acid stress
Ctropicalis.p186	CP047869.1: 487034-488857	orf19.5557	MNN4-4	7006.75	8787.13	8624.87	2763.07	2634.14	2806.6	-1.5233	4.43245e-41	Mannosyltransferase; transcript upregulated in Ssk1 response regulator mutant or in nik1 null mutant, but not in chk1 or sln1 null mutants; pheromone induced; Spider biofilm induced
Ctropicalis.p787	CP047869.1: 1904463-1908800	orf19.4099	ECM17	3942.13	4088.57	4285.94	11151.7	9593.8	9662.61	1.35398	5.17166e-41	Putative sulfite reductase beta subunit; role in cell wall biogenesis; regulated by Tsa1/Tsa1B in H2O2 stress; Gcn4-regulated; Tbf1-activated; Hap43-repressed; Spider, flow, F-12/CO2 model biofilm induced
Ctropicalis.p2417	CP047871.1: 465831-466913	orf19.4618	FBA1	16848.7	17919.6	20337.5	43698.9	48937.8	52721.7	1.45039	5.66103e-41	Fructose-bisphosphate aldolase; glycolytic enzyme; antigenic in murine/human infection; regulated by yeast-hypha switch; induced by Efg1, Gcn4, Hog1, fluconazole; phagocytosis-repressed; flow model biofilm induced; Spider biofilm repressed
Ctropicalis.p4382	CP047873.1: 646472-648568	orf19.1932	CFL4	6970.52	6578.24	5546.37	2038.61	2187.57	1928.6	-1.58283	6.95363e-41	C-terminus similar to ferric reductases; induced in low iron; Sfu1-repressed; ciclopirox olamine induced; colony morphology-related gene regulation by Ssn6; Hap43-repressed; Sef1-regulated
Ctropicalis.p4878	CP047874.1: 723461-726280	orf19.7114	CSA1	2425.93	2791.56	2653.36	6319.32	7014.5	7116.33	1.42805	8.27129e-41	Surface antigen on elongating hyphae and buds; strain variation in repeat number; ciclopirox, filament induced, alkaline induced by Rim101; Efg1-, Cph1, Hap43-regulated; required for WT RPMI biofilm formation; Bcr1-induced in a/a biofilms
Ctropicalis.p3718	CP047872.1: 1278604-1280118	orf19.5943.1	orf19.5943.1	113014	122727	128326	49673.7	50113.9	53136.9	-1.20078	3.73663e-40	Protein of unknown function; transcript upregulated in an RHE model of oral candidiasis; rat catheter and Spider biofilm repressed
Ctropicalis.p3688	CP047872.1: 1157715-1158965	orf19.5976	orf19.5976	5545.56	5516.03	5100.49	2108.25	1991.71	1834.36	-1.3954	9.13464e-40	Protein of unknown function; ortholog of S. cerevisiae Urn1; downregulated by fluphenazine treatment, in azole-resistant strains that overexpress CDR1 and CDR2 or MDR1
Ctropicalis.p1404	CP047870.1: 636937-638673	orf19.5058	SMI1	16283.8	17781.7	16958.3	6745.32	7044.97	7350.52	-1.22064	9.4057e-40	Cell wall biosynthesis protein; Hap43, caspofungin-repressed; Cyr1-induced in hyphal cells; reduced biofilm cell wall glucan in mutant; possibly essential (UAU1 method); flow model biofilm induced
Ctropicalis.p3427	CP047872.1: 501081-501641	orf19.3475	orf19.3475	54985.9	59780.6	58127.4	20097.6	18777.6	23913.9	-1.41094	1.46548e-39	Described as a Gag-related protein; hyphal induced; downregulation correlates with clinical development of fluconazole resistance; repressed by nitric oxide, 17-beta-estradiol, ethynyl estradiol
Ctropicalis.p132	CP047869.1: 318229-319548	orf19.7445	orf19.7445	14595.8	13003.7	11720.7	4940.05	4361.21	4715.61	-1.43813	1.59473e-39	Ortholog of S.c. Vid24; a peripheral membrane protein located at Vid (vacuole import and degradation) vesicles; regulated by Sef1, Sfu1, and Hap43; Spider biofilm induced
Ctropicalis.p28	CP047869.1: 54445-55905	orf19.6724	FUM12	37108.1	35225.6	34288.6	14845.5	15932.8	15233.8	-1.16184	2.40006e-39	Putative fumarate hydratase; enzyme of citric acid cycle; fluconazole, Efg1 repressed; induced in high iron; protein present in exponential and stationary growth phase
Ctropicalis.p4218	CP047873.1: 207594-208388	orf19.4252	orf19.4252	637.343	541.664	745.43	2228.54	2200.63	2150.67	1.82518	3.23571e-39	Ortholog(s) have protein serine/threonine kinase activity
Ctropicalis.p2942	CP047871.1: 1751551-1752660	orf19.2397.3	orf19.2397.3	22598.2	21888.9	22636	10196.7	9089.77	9057.06	-1.19355	3.23571e-39	Putative aminotransferase; Hap43-repressed; homozygous Tn insertion decreases colony wrinkling in filament-inducing conditions, does not block true hypha formation in liquid media; rat catheter and Spider biofilm induced
Ctropicalis.p1421	CP047870.1: 681293-685774	orf19.5079	CDR4	159175	178747	164883	62619.8	61790.8	72322.1	-1.30343	3.43471e-39	Putative ABC transporter superfamily; fluconazole, Sfu1, Hog1, core stress response induced; caspofungin repressed; fluconazole resistance not affected by mutation or correlated with expression; rat catheter and flow model biofilm induced
Ctropicalis.p4867	CP047874.1: 686948-689113	orf19.7270	orf19.7270	2985.45	2740.62	2823.88	6886.41	6349.44	6659.14	1.26867	3.68431e-39	Protein of unknown function; Spider biofilm repressed
Ctropicalis.p829	CP047869.1: 2008250-2009776	orf19.831	orf19.831	21577.1	22623.2	23595.7	9062.49	9526.77	9949.98	-1.19757	3.68431e-39	Subunit of SWI/SNF chromatin remodeling complex; involved in transcriptional regulation of carbon utilization, hyphal growth and heat stress response; fungus-specific
Ctropicalis.p4503	CP047873.1: 967419-968171	orf19.1974	TFS1	7119.46	7469	7615.6	16438.2	16472.5	18840	1.27131	5.28908e-39	Putative carboxypeptidase y inhibitor; transcript regulated upon yeast-hypha switch; colony morphology-related gene regulation by Ssn6
Ctropicalis.p2558	CP047871.1: 795126-795611	orf19.489	DAP1	402.532	347.858	362.922	1308.73	1454.61	1755.99	2.07147	6.52597e-39	Similar to mammalian membrane-associated progesterone receptors involved in DNA damage response; induced in core stress response; Hog1 regulated; clade-associated expression; Hap43-repressed
Ctropicalis.p1199	CP047870.1: 57861-59432	orf19.3105	orf19.3105	4931.02	5025.3	5008.32	12855.7	11592.5	15101.3	1.45247	8.41037e-39	Putative cytochrome P450 protein; possibly an essential gene, disruptants not obtained by UAU1 method
Ctropicalis.p111	CP047869.1: 272818-274161	orf19.6824	TRY6	870.812	757.833	1016.18	133.857	61.8056	89.5722	-3.15966	1.04718e-38	Helix-loop-helix transcription factor; regulator of yeast form adherence; required for yeast cell adherence to silicone substrate; Spider and F-12/CO2 biofilm induced; repressed by alpha pheromone in SpiderM medium
Ctropicalis.p4131	CP047873.1: 18084-18656	orf19.4041	PEX4	13044.7	12807.4	11860.1	5320.82	5177.74	4764.12	-1.25478	1.28329e-38	Putative peroxisomal ubiquitin conjugating enzyme; regulated by Sef1, Sfu1, and Hap43; rat catheter biofilm induced; Spider biofilm induced
Ctropicalis.p5791	CP047875.1: 2077922-2078599	orf19.7269	orf19.7269	20409.7	22882.8	20474.6	8199.66	7958.12	9047.73	-1.28885	1.28329e-38	Putative polyamine acetyltransferase; acetylates polyamines (e.g. putrescine, spermidine, spermine) and aralkylamines (e.g. tryptamine, phenylethylamine); Spider biofilm repressed
Ctropicalis.p4416	CP047873.1: 756549-757757	orf19.3214	orf19.3214	586.356	778.953	697.041	2286.43	2392.14	2912.96	1.93068	1.31941e-38	Alpha/beta-HydrolasE superfamily protein; membrane-localized
Ctropicalis.p2266	CP047871.1: 81634-83337	orf19.4679	AGP2	217.368	136.658	274.208	8515.31	7056.28	4232.29	5.02971	1.65221e-38	Amino acid permease; hyphal repressed; white-opaque switch regulated; induced in core caspofungin response, during cell wall regeneration, by flucytosine; regulated by Sef1, Sfu1, and Hap43; rat catheter and Spider biofilm induced
Ctropicalis.p4412	CP047873.1: 745856-747448	orf19.6656	orf19.6656	33404.8	38386.1	38582.6	11434.8	9385.75	6706.72	-1.95373	2.08976e-38	Spermidine transporter; induced in strains from HIV patients with oral candidiasis; alkaline repressed; amphotericin B induced; colony morphology regulated by Ssn6; reduced oral epithelial cell damage by mutant; Spider biofilm induced
Ctropicalis.p2851	CP047871.1: 1519212-1520771			2474.23	2123.17	2246.66	586.077	632.854	732.44	-1.7598	2.22689e-38
Ctropicalis.p1518	CP047870.1: 920322-921977	orf19.655	PHO84	152442	124148	144272	42908.5	32554.1	24260.1	-2.02758	2.33267e-38	High-affinity phosphate transporter; transcript regulated by white-opaque switch; Hog1, ciclopirox olamine or alkaline induced; caspofungin, stress repressed; required for normal TORC1 function
Ctropicalis.p1534	CP047870.1: 964042-965172	orf19.673	orf19.673	15466.6	16160.5	16286.6	6746.22	6473.05	7194.7	-1.18047	3.4659e-38	Has domain(s) with predicted FMN binding, catalytic activity, oxidoreductase activity and role in oxidation-reduction process
Ctropicalis.p2385	CP047871.1: 387105-389315	orf19.4658	orf19.4658	2385.68	2474.76	1977.06	6053.42	6010.81	6548.1	1.49467	4.33349e-38	RING finger and CHY zinc finger domain-containing protein; mutant are viable
Ctropicalis.p5426	CP047875.1: 1146111-1147760	orf19.4900	MNN12	512.558	325.495	568.002	2279.19	2023.92	2424.05	2.30957	4.86339e-38	Predicted alpha-1,3-mannosyltransferase activity with a role in protein glycosylation
Ctropicalis.p4301	CP047873.1: 398369-398824	orf19.4311	YNK1	27169.6	22269.1	21111.7	8137.25	8710.24	8347.95	-1.43497	5.35004e-38	Nucleoside diphosphate kinase (NDP kinase); homo-hexameric; soluble protein in hyphae; flucytosine induced; biofilm induced; macrophage-induced protein; stationary phase enriched protein; Spider biofilm repressed
Ctropicalis.p2556	CP047871.1: 791361-792806	orf19.508	QDR1	1007.67	988.91	1078.4	2952.09	2575.81	2821.53	1.49149	6.04684e-38	Putative antibiotic resistance transporter; regulated by white-opaque switch, Nrg1, Tup1; Hap43, caspofungin repressed; repressed during chlamydospore formation; flow model biofilm induced; Spider biofilm repressed
Ctropicalis.p322	CP047869.1: 843762-844643	orf19.1370	orf19.1370	998.28	793.861	1056.51	110.342	147.115	175.412	-2.66971	6.49048e-38	Protein of unknown function; expression regulated by white-opaque switch; repressed by alpha pheromone in SpiderM medium
Ctropicalis.p1586	CP047870.1: 1108418-1109515	orf19.2787	PRY1	686.989	505.636	707.41	42.5087	33.9496	75.5766	-3.58337	9.33457e-38	Pry family pathogenesis-related protein; extracellular; opaque specific transcript; repressed by alpha pheromone in SpiderM medium; possibly essential, disruptants not obtained by UAU1 method; Spider biofilm induced
Ctropicalis.p2136	CP047870.1: 2461432-2462855	orf19.6047	TUF1	50776.8	46702.4	42738.4	18695.7	19790.8	18687	-1.24379	1.5078e-37	Translation elongation factor TU; macrophage/pseudohyphal-induced; repressed upon phagocytosis by murine macrophage; levels decrease in stationary phase cells; Spider biofilm repressed
Ctropicalis.p5769	CP047875.1: 2035892-2038621	orf19.7235	orf19.7235	1559.14	1566.6	1674.05	3786.89	3929.44	4216.43	1.36444	1.78536e-37	Putative protein of unknown function; mutation confers hypersensitivity to amphotericin B
Ctropicalis.p5411	CP047875.1: 1104920-1106752	orf19.4880	orf19.4880	335.444	305.618	315.685	1242.7	1134.26	1532.06	2.08066	2.50306e-37	Protein of unknown function; flow model biofilm induced
Ctropicalis.p1556	CP047870.1: 1018675-1019616	orf19.1169	orf19.1169	8217.03	8619.42	7431.26	2538.76	2839.58	3131.3	-1.46126	3.08039e-37	Putative DnaJ-like molecular chaperone; Spider biofilm induced
Ctropicalis.p1342	CP047870.1: 472500-475367	orf19.3815	orf19.3815	7517.96	7276.44	6563.7	2698.85	2842.19	2834.59	-1.30003	3.6485e-37	Ortholog(s) have thiol-dependent ubiquitin-specific protease activity and role in protein deubiquitination
Ctropicalis.p2938	CP047871.1: 1743334-1744407	orf19.2396	IFR2	1611.47	1516.91	1411.36	3926.18	3768.4	3693.92	1.3773	3.84994e-37	Zinc-binding dehydrogenase; induced by benomyl, ciclopirox olamine, alpha pheromone, Hap43; regulated by oxidative stress via Cap1, osmotic stress via Hog1; protein present in exponential and stationary phase; rat catheter biofilm repressed
Ctropicalis.p4817	CP047874.1: 541200-541649	orf19.3696	TOM22	5546.9	5312.28	5470.33	1974.39	2237.19	2156.27	-1.30792	4.32777e-37	Putative mitochondrial import receptor subunit; colony morphology-related gene regulation by Ssn6
Ctropicalis.p3205	CP047871.1: 2450503-2452167	orf19.7514	PCK1	203465	210281	187023	69431.2	56051.6	42836.1	-1.78615	5.02772e-37	Phosphoenolpyruvate carboxykinase; glucose, C-source, yeast-hypha, Hap43 regulated; fluconazole, phagocytosis, H2O2, oral candidasis, Spider/rat catheter/flow model biofilm induced; repressed in biofilm by Bcr1, Tec1, Ndt80, Rob1, Brg1
Ctropicalis.p1192	CP047870.1: 46779-48191	orf19.3112	ZRT1	6141.3	4606.63	3863.1	38.8909	81.8271	117.564	-5.88211	5.37238e-37	Putative zinc transporter; acts with Pra1 in sequestration of zinc from host tissues during infection; hyphal, macrophage-induced; alkaline induced upon adherence to polystyrene; induced in oralpharyngeal candidasis; Spider biofilm induced
Ctropicalis.p1908	CP047870.1: 1890581-1892164	orf19.3669	SHA3	66644.6	75708.8	78317.4	31897.8	30462.3	31080.6	-1.18937	1.06047e-36	Putative ser/thr kinase involved in glucose transport; Tn mutation affects filamentous growth; fluconazole-induced; ketoconazole-repressed; induced in by alpha pheromone in SpiderM; possibly essential; flow model biofilm induced
Ctropicalis.p1380	CP047870.1: 569711-571537	orf19.4779	orf19.4779	51712	42791.5	32676.8	11196.1	10700.2	12950.7	-1.81776	1.10752e-36	Putative transporter; slightly similar to the Sit1p siderophore transporter; Gcn4p-regulated; fungal-specific; induced by Mnl1p under weak acid stress
Ctropicalis.p2123	CP047870.1: 2429494-2432061	orf19.6031	VPS27	23434.1	25273.1	24243.2	8796.59	8748.54	10599.4	-1.32357	1.1273e-36	Putative ESCRT-0 complex protein with a role in multivesicular body (MVB) trafficking
Ctropicalis.p2759	CP047871.1: 1290383-1291525	orf19.5288	IFE2	318070	271934	247673	86725.9	89402.2	107917	-1.50978	1.26894e-36	Putative alcohol dehydrogenase; yeast-enriched transcript; Efg1-regulated; induced by prostaglandins, Hog1, fluconazole; rat catheter biofilm induced
Ctropicalis.p762	CP047869.1: 1841196-1843499	orf19.5209	orf19.5209	986.205	1105.69	1112.96	2797.43	3308.78	2935.36	1.54702	1.45913e-36	Ortholog(s) have role in intra-Golgi vesicle-mediated transport, protein localization by the Cvt pathway and Golgi transport complex localization
Ctropicalis.p4703	CP047874.1: 223343-223969	orf19.1344	orf19.1344	41.595	33.5434	42.6289	353.636	398.69	460.924	3.40184	1.68899e-36	Protein of unknown function; fluconazole-induced; Spider biofilm induced
Ctropicalis.p5706	CP047875.1: 1871422-1874160	orf19.4998	ROB1	6986.62	8747.38	9044.25	2991.89	2765.58	2573.34	-1.52224	3.20056e-36	Zn(II)2Cys6 transcription factor; required for Spider model biofilm formation; mutant displays abnormal colony morphology and invasive growth; caspofungin repressed; flow model biofilm induced; rat catheter biofilm repressed
Ctropicalis.p4870	CP047874.1: 706626-711782	orf19.7114	CSA1	2507.78	2979.15	2964.44	6770.64	6908.3	6829.88	1.32955	3.679e-36	Surface antigen on elongating hyphae and buds; strain variation in repeat number; ciclopirox, filament induced, alkaline induced by Rim101; Efg1-, Cph1, Hap43-regulated; required for WT RPMI biofilm formation; Bcr1-induced in a/a biofilms
Ctropicalis.p4381	CP047873.1: 641752-643842	orf19.1932	CFL4	7139.58	6834.16	5864.36	0	0	0	-15.0835	4.7012e-36	C-terminus similar to ferric reductases; induced in low iron; Sfu1-repressed; ciclopirox olamine induced; colony morphology-related gene regulation by Ssn6; Hap43-repressed; Sef1-regulated
Ctropicalis.p3019	CP047871.1: 1946017-1947012	orf19.2581	orf19.2581	20.1266	4.9694	20.7384	292.134	439.603	407.74	4.68379	6.45377e-36	Protein with a predicted epimerase/dehydratase domain; Hap43-repressed gene
Ctropicalis.p400	CP047869.1: 1082201-1083139	orf19.3149	LSP1	32199.9	32641.5	33902.7	14823.8	14149.1	15615.4	-1.09658	8.35201e-36	Eisosome component with a predicted role in endocytosis; protein present in exponential and stationary growth phase yeast cultures; caspofungin repressed; biofilm induced; fungal-specific (no human/murine homolog); sumoylation target
Ctropicalis.p749	CP047869.1: 1814190-1815473	orf19.6883	orf19.6883	2176.36	1658.54	1526.58	5332.58	5488.51	6058.26	1.70496	1.03146e-35	Putative oxysterol binding protein family; probable peripheral membrane protein of the Golgi complex; flow model and Spider biofilm repressed
Ctropicalis.p1301	CP047870.1: 350632-352035	orf19.1793	orf19.1793	5070.57	5297.38	5271.01	2129.96	1926.42	2180.52	-1.27597	1.25168e-35	Ortholog(s) have phosphatidylinositol-3,5-bisphosphate binding, phosphatidylinositol-3-phosphate binding, phosphatidylinositol-4-phosphate binding, phosphatidylinositol-5-phosphate binding activity
Ctropicalis.p1054	CP047869.1: 2605045-2605587	orf19.873.1	COX6	17443.1	16781.7	16966.3	7322.35	7258.24	8000.85	-1.13027	1.46288e-35	Putative cytochrome c oxidase; flucytosine induced
Ctropicalis.p4999	CP047875.1: 59135-59620	orf19.7678	ATP16	23667.6	22420.7	21921.6	9937.09	10043	10558.3	-1.10468	1.62017e-35	Subunit of the mitochondrial F1F0 ATP synthase; sumoylation target; protein newly produced during adaptation to the serum; Spider biofilm repressed
Ctropicalis.p4088	CP047872.1: 2284780-2285394	orf19.5419	ATP5	24553.1	22701.4	21698.1	9337.44	10133.5	9949.98	-1.17814	1.63836e-35	Putative F0-ATP synthase FO subunit B; caspofungin repressed; protein level decreased in stationary phase yeast cultures; Spider biofilm repressed
Ctropicalis.p4841	CP047874.1: 621928-623544	orf19.7149	orf19.7149	568.913	367.735	326.054	2129.96	1909.88	1909.94	2.28608	1.97375e-35	Putative GTPase inhibitor; predicted role in endocytosis, protein targeting to vacuole; rat catheter biofilm repressed
Ctropicalis.p2336	CP047871.1: 272366-274189	orf19.5640	PEX5	13679.4	13202.4	12675.8	6019.05	5438.02	5743.82	-1.15129	2.07022e-35	Pex5p family protein; required for PTS1-mediated peroxisomal protein import, fatty acid beta-oxidation; similar to S. cerevisiae Pas10p peroxisomal targeting receptor; macrophage/pseudohyphal-repressed; Hap43p-repressed
Ctropicalis.p3120	CP047871.1: 2205960-2207405	orf19.3233	HSE1	14825.3	15401.4	15487	6698.28	6438.23	7106.06	-1.12484	2.20078e-35	ESCRT-0 complex subunit; SH3-domain-containing protein
Ctropicalis.p2920	CP047871.1: 1704749-1706257	orf19.4390	orf19.4390	1458.51	1275.89	1319.19	3459.48	3591.69	4268.68	1.53218	2.83622e-35	Protein of unknown function; repressed by alpha pheromone in SpiderM medium; transcript induced by Mnl1 under weak acid stress
Ctropicalis.p4180	CP047873.1: 114096-115856	orf19.3981	MAL31	418.634	403.763	259.23	18.9932	6.09351	13.0626	-4.78299	3.75117e-35	Putative high-affinity maltose transporter; transcript is upregulated in clinical isolates from HIV+ patients with oral candidiasis; alkaline induced; Spider biofilm induced
Ctropicalis.p2846	CP047871.1: 1509997-1512597	orf19.708	orf19.708	2452.76	2946.85	2479.39	697.323	849.609	821.079	-1.68377	5.98718e-35	Ortholog(s) have structural constituent of cytoskeleton activity
Ctropicalis.p4349	CP047873.1: 537009-538040	orf19.4231	PTH2	1682.59	1454.79	1762.76	4007.57	4220.19	4139.92	1.38642	7.08011e-35	Putative cAMP-independent regulatory protein; constitutive expression independent of MTL or white-opaque status; Spider biofilm induced
Ctropicalis.p5484	CP047875.1: 1295832-1297487	orf19.4833	MLS1	189936	189141	175371	75589.5	63146.2	53222.7	-1.48055	7.08115e-35	Malate synthase; glyoxylate cycle enzyme; no mammalian homolog; regulated upon white-opaque switch; phagocytosis, strong oxidative stress induced; stationary phase enriched; flow model biofilm repressed; rat catheter, Spider biofilm induced
Ctropicalis.p3871	CP047872.1: 1660556-1661251	orf19.344	orf19.344	19869	19963.3	20999.9	41290.4	42566.6	47944.5	1.16616	7.26134e-35	Protein of unknown function; upregulated by fluphenazine treatment or in an azole-resistant strain that overexpresses CDR1 and CDR2; transcript possibly regulated by Tac1
Ctropicalis.p5529	CP047875.1: 1401182-1403689	orf19.5251	ZCF30	3926.03	4481.15	4188	1454.34	1114.24	966.634	-1.78357	7.9061e-35	Predicted Zn(II)2Cys6 transcription factor; mutants are viable; repressed by fluphenazine; Spider biofilm induced
Ctropicalis.p2316	CP047871.1: 226800-229037	orf19.5673	OPT7	244.203	187.595	260.382	908.962	1080.29	1149.51	2.23292	9.39502e-35	Putative oligopeptide transporter; possibly transports GSH or related compounds; Hog1-induced; expression of OPT6, -7, or -8 does not suppress defect of mutant lacking OPT1-3; Hap43-repressed; F-12/CO2 early biofilm induced
Ctropicalis.p1720	CP047870.1: 1464114-1464833	orf19.2481	orf19.2481	46.9621	78.268	94.4749	596.931	595.423	549.563	3.04243	1.55818e-34	Protein of unknown function; Spider biofilm induced
Ctropicalis.p3227	CP047872.1: 1711-3849	orf19.3720	orf19.3720	6936.98	7353.46	7766.53	3077.81	3078.09	2731.02	-1.26096	1.77362e-34	Ortholog(s) have role in positive regulation of endo-1,4-beta-xylanase activity and SCF ubiquitin ligase complex, cytoplasm localization
Ctropicalis.p282	CP047869.1: 743768-744790	orf19.1742	HEM3	12595.2	14545.4	14828	5940.36	5086.34	5506.83	-1.29384	1.83526e-34	Hydroxymethylbilane synthase; converts 4-porphobilinogen to hydroxymethylbilane in heme biosynthesis; induced in high iron, CO2; alkaline repressed; regulated by Sef1, Sfu1, and Hap43; rat catheter and Spider biofilm induced
Ctropicalis.p4595	CP047873.1: 1202902-1205094	orf19.978	BDF1	22407.6	24381.1	23545	10433.6	10244.1	11032.3	-1.09891	2.10874e-34	Essential chromatin-binding bromodomain protein; repressed upon adherence to polystyrene; reduced mRNA abundance detected in null mutant; macrophage/pseudohyphal-repressed
Ctropicalis.p1547	CP047870.1: 994183-995739	orf19.4771	orf19.4771	428.026	616.205	712.018	2225.83	2276.36	2481.9	2.04258	4.30973e-34	Protein of unknown function; Spider biofilm induced
Ctropicalis.p5427	CP047875.1: 1147799-1148428	orf19.4900	MNN12	222.735	185.11	259.23	968.656	892.264	961.035	2.13178	6.55578e-34	Predicted alpha-1,3-mannosyltransferase activity with a role in protein glycosylation
Ctropicalis.p5729	CP047875.1: 1935201-1936748	orf19.5024	GND1	11767.4	11694.2	12007.5	24486.8	27995.3	31164.6	1.28867	7.06038e-34	6-phosphogluconate dehydrogenase; soluble in hyphae; farnesol, macrophage-induced protein; antigenic in mice; dual localization to cytosol and peroxisomes depends on alternative splicing; rat catheter and Spider biofilm repressed
Ctropicalis.p5129	CP047875.1: 356830-358074	orf19.7305	orf19.7305	171.747	114.296	132.495	757.921	686.826	750.168	2.44313	9.84127e-34	Ortholog of C. dubliniensis CD36 : Cd36_34510, Candida tropicalis MYA-3404 : CTRG_05938 and Candida albicans WO-1 : CAWG_02183
Ctropicalis.p2865	CP047871.1: 1551952-1553688	orf19.1855	orf19.1855	3177.32	3410.25	3593.5	971.369	1131.65	1259.61	-1.54708	2.07491e-33	Predicted membrane transporter, member of the anion:cation symporter (ACS) family, major facilitator superfamily (MFS); Gcn4p-regulated; flucytosine induced; ketoconazole-repressed; oxidative stress-induced via Cap1p
Ctropicalis.p3208	CP047871.1: 2459092-2460465	orf19.7517	CHT1	662.837	691.988	673.998	2311.75	2314.66	1771.85	1.70738	2.10259e-33	Chitinase; putative N-terminal catalytic domain; has secretory signal sequence; lacks S/T region and N-glycosylation motifs of Chs2p and Chs3p; alkaline downregulated; expression not detected in yeast-form or hyphal cells
Ctropicalis.p5794	CP047875.1: 2082822-2083811	orf19.2150	orf19.2150	8237.16	7767.17	7205.44	2818.24	3254.8	3107.04	-1.28743	2.17215e-33	Putative ortholog of mammalian electron transfer flavoprotein complex subunit ETF-alpha; Spider biofilm repressed
Ctropicalis.p2860	CP047871.1: 1537896-1538231	orf19.699	orf19.699	13209.8	14434.9	14715	6511.97	6169.24	6220.61	-1.11382	2.64929e-33	Protein of unknown function; flow model, rat catheter, Spider biofilm induced
Ctropicalis.p325	CP047869.1: 848801-849847	orf19.1363	orf19.1363	58371.2	69674.7	67110.6	27936.4	26984.7	28742.4	-1.17167	3.07462e-33	Putative protein of unknown function; Plc1-regulated; transcript induced by Mnl1 under weak acid stress; flow model, rat catheter, Spider biofilm induced
Ctropicalis.p3962	CP047872.1: 1941339-1946744	orf19.7414	ALS6	296.532	402.521	385.965	1334.05	1277.03	1292.27	1.8958	3.84265e-33	ALS family protein; expression in S. cerevisiae confers adhesion to gelatin; macrophage-induced gene; N-terminal adhesion domain; ALS family includes cell-surface glycoproteins, some with adhesin function
Ctropicalis.p3616	CP047872.1: 964896-965693	orf19.5854	SBP1	35307.5	38490.5	41017.1	15226.3	14958.7	17386.3	-1.22054	3.84265e-33	Similar to RNA binding proteins; downregulated upon adherence to polystyrene; stationary-phase enriched protein
Ctropicalis.p1002	CP047869.1: 2460999-2462537	orf19.1468	CDC55	2251.5	2612.66	2767.42	6105.88	6310.26	5945.36	1.31732	3.95418e-33	Ortholog(s) have protein phosphatase regulator activity, protein serine/threonine phosphatase activity
Ctropicalis.p2852	CP047871.1: 1520880-1521197	orf19.1854	HHF22	8162.02	8031.79	9621.47	2861.65	3260.9	3439.2	-1.38165	4.60167e-33	Putative histone H4; regulated by Efg1; flucytosine, fluconazole-induced; amphotericin B, caspofungin repressed; colony morphology-related gene regulation by Ssn6; Hap43-induced; rat catheter and Spider biofilm repressed
Ctropicalis.p5593	CP047875.1: 1565194-1567236	orf19.5234	RBD1	25933.8	29897.1	31040.8	12456.9	12620.5	11915	-1.18111	7.49837e-33	Rhomboid-like protein; similar to putative intramembrane serine proteases; role in filamentous growth; Gcn4-regulated; caspofungin repressed; Spider biofilm induced
Ctropicalis.p3005	CP047871.1: 1907868-1910726	orf19.166	ASG1	23426	23395.9	21071.4	10118	10418.2	9599.16	-1.12151	8.86439e-33	Gal4p family zinc-finger transcription factor with similarity to S. cerevisiae Asg1p
Ctropicalis.p4339	CP047873.1: 510410-511408	orf19.6674	BTS1	1047.93	811.254	872.165	2833.61	2486.15	2571.47	1.58105	9.53272e-33	Putative geranylgeranyl diphosphate synthase; repressed by benomyl treatment; Spider biofilm induced
Ctropicalis.p3309	CP047872.1: 202537-203316	orf19.3646	CTR1	110505	96023.6	82754.3	29991.2	35133.4	36766.6	-1.45479	9.67118e-33	Copper transporter; transcribed in low copper; induced Mac1, Tye7, macrophage interaction, alkaline pH via Rim101; 17-beta-estradiol repressed; complements S. cerevisiae ctr1 ctr3 copper transport mutant; flow model/Spider biofilm induced
Ctropicalis.p3565	CP047872.1: 831327-832112	orf19.6283	orf19.6283	5985.66	5568.21	5825.19	2405.81	1962.98	1811.04	-1.44171	9.95666e-33	Has domain(s) with predicted iron ion binding, iron-sulfur cluster binding activity and role in iron-sulfur cluster assembly
Ctropicalis.p4663	CP047874.1: 131809-133236	orf19.6531	NUC2	18221.3	18256.3	18362.7	8757.7	8429.06	8929.23	-1.01989	9.9888e-33	Putative NADH-ubiquinone oxidoreductase; identified in detergent-resistant membrane fraction (possible lipid raft component); alkaline repressed; Hap43-repressed; Spider biofilm repressed
Ctropicalis.p2261	CP047871.1: 66848-68389	orf19.4675	ASK1	492.431	406.248	278.816	1726.58	1614.78	1809.17	2.17955	1.12445e-32	Essential subunit of the Dam1 (DASH) complex, which acts in chromosome segregation by coupling kinetochores to spindle microtubules
Ctropicalis.p2171	CP047870.1: 2558885-2559910	orf19.2989	GOR1	3349.07	3864.95	3921.86	1337.67	1381.49	1457.41	-1.36446	1.78109e-32	Ortholog(s) have glyoxylate reductase activity, role in glyoxylate catabolic process and extracellular region localization
Ctropicalis.p4421	CP047873.1: 764995-767445	orf19.4322	DAP2	20031.4	21613.1	21570.2	9540.04	8477.81	7564.19	-1.25506	1.886e-32	Putative dipeptidyl aminopeptidase; transcriptionally regulated during macrophage response
Ctropicalis.p624	CP047869.1: 1553190-1555217	orf19.3547	orf19.3547	7649.46	6810.56	6877.08	16750.2	15331.3	14545.2	1.178	2.20286e-32	Ortholog(s) have mRNA 3'-UTR binding, translation repressor activity, mRNA regulatory element binding activity and role in negative regulation of translation, ribosomal large subunit biogenesis
Ctropicalis.p478	CP047869.1: 1235363-1236463	orf19.2175	orf19.2175	1897.27	2085.9	2274.31	5150.79	5411.91	6713.25	1.51608	2.32279e-32	Mitochondrial apoptosis-inducing factor; induced by nitric oxide; Spider biofilm induced; rat catheter biofilm repressed
Ctropicalis.p4575	CP047873.1: 1155212-1155814	orf19.946	MET14	780.913	442.276	647.499	2418.47	2479.19	2531.35	2.04113	2.35102e-32	Putative adenylylsulfate kinase; predicted role in sulfur metabolism; possibly adherence-induced; protein present in exponential and stationary growth phase yeast; F-12/CO2 biofilm induced
Ctropicalis.p2268	CP047871.1: 85046-86878	orf19.4682	HGT17	50.9874	27.3317	66.8237	501.06	510.114	443.196	3.3775	2.39382e-32	Putative MFS family glucose transporter; 20 members in C. albicans; 12 probable membrane-spanning segments; induced at low (0.2%, compared to 2%) glucose in rich media; Spider biofilm induced
Ctropicalis.p3089	CP047871.1: 2118996-2121083	orf19.2540	SAS3	979.496	1103.21	1229.33	2900.54	3374.06	3929.05	1.67491	2.50105e-32	Similar to silencing proteins; increased transcription is observed upon fluphenazine treatment; rat catheter biofilm repressed
Ctropicalis.p4431	CP047873.1: 786824-788236	orf19.5750	SHM2	9502.45	9520.12	10123.8	18900.1	18990	19886	1.03779	2.55072e-32	Cytoplasmic serine hydroxymethyltransferase; complements glycine auxotrophy of S. cerevisiae shm1 shm2 gly1-1 mutant; antigenic; farnesol-upregulated in biofilm; stationary-phase enriched protein; rat catheter and Spider biofilm repressed
Ctropicalis.p3561	CP047872.1: 821725-822975	orf19.6287	AAT21	52729.1	51115.2	49818.2	24467.8	24521.2	22051.6	-1.06266	2.9411e-32	Putative aspartate aminotransferase; stationary phase enriched protein; Gcn4-regulated; Spider biofilm induced
Ctropicalis.p730	CP047869.1: 1768841-1769911	orf19.6869	orf19.6869	99.2913	86.9644	93.3228	581.555	469.2	716.578	2.71405	4.48502e-32	Putative lipid raft associated protein; Spider biofilm induced
Ctropicalis.p3209	CP047871.1: 2462476-2462937	orf19.7519	orf19.7519	2690.26	3297.19	3015.13	1099.8	1063.75	1069.27	-1.42719	5.01423e-32	Ortholog of C. dubliniensis CD36 : Cd36_25180, C. parapsilosis CDC317 : CPAR2_800030, Candida tenuis NRRL Y-1498 : CANTEDRAFT_125790 and Debaryomyces hansenii CBS767 : DEHA2E18260g
Ctropicalis.p644	CP047869.1: 1597233-1598099	orf19.3527	CYT1	23910.4	25343.9	23081.8	10946.4	11320	11375.7	-1.05408	5.27678e-32	Cytochrome c1; induced in high iron; alkaline repressed; possibly an essential gene, disruptants not obtained by UAU1 method; Hap43-repressed; Spider biofilm repressed
Ctropicalis.p1636	CP047870.1: 1229867-1230433	orf19.6246	orf19.6246	704.432	823.677	979.313	2945.76	2456.55	2487.5	1.70435	6.10632e-32	Ortholog(s) have peptide alpha-N-acetyltransferase activity and role in N-terminal peptidyl-methionine acetylation, mitochondrion inheritance, regulation of actin cytoskeleton organization, ubiquitin-dependent ERAD pathway
Ctropicalis.p1983	CP047870.1: 2052845-2055190	orf19.431	ZCF2	42064.6	45194.2	44366.4	20061.4	20177.4	21654.1	-1.03814	6.78726e-32	Zn(II)2Cys6 transcription factor, required for adaptation to reactive sulfur species; regulates sulfite tolerance through expression of SSU1 and CDG1; Hap43-repressed; Spider biofilm induced
Ctropicalis.p3531	CP047872.1: 752917-756081	orf19.2647	ZCF14	4843.81	5140.84	4781.35	2185.13	2038.71	2052.7	-1.18399	8.68143e-32	Putative Zn(II)2Cys6 transcription factor; caspofungin induced
Ctropicalis.p857	CP047869.1: 2090892-2091611	orf19.1535	orf19.1535	2133.42	2043.66	1856.09	663.859	712.07	703.515	-1.48583	1.54406e-31	Protein of unknown function; Hap43-induced gene
Ctropicalis.p3312	CP047872.1: 208954-209808	orf19.3649	orf19.3649	8653.11	9846.86	9528.14	3780.56	3913.77	4205.23	-1.1854	1.54577e-31	Ortholog(s) have adenyl-nucleotide exchange factor activity, role in cytoplasm protein quality control by the ubiquitin-proteasome system and cytosol localization
Ctropicalis.p4171	CP047873.1: 90906-93227	orf19.3991	orf19.3991	759.445	601.297	571.458	1924.65	2043.07	1937.93	1.66338	1.97667e-31	Ortholog(s) have acylglycerol lipase activity, role in cellular lipid metabolic process and cytoplasm, nucleus localization
Ctropicalis.p2388	CP047871.1: 394846-396057	orf19.4669	AAT22	16660.8	14391.4	13060.6	5879.77	5825.39	5045.9	-1.34674	3.23219e-31	Aspartate aminotransferase; nitrogen metabolism; similar but not orthologous to S. cerevisiae Aat2; clade-associated gene expression; protein levels decrease in stationary phase yeast; mutant is viable; flow model biofilm repressed
Ctropicalis.p3771	CP047872.1: 1408230-1408925	orf19.244	DCG1	68.4305	203.745	129.039	1002.12	1115.11	1297.86	3.13997	3.60897e-31	Protein of unknown function; ortholog of S. cerevisiae Dcg1; transcript regulated by Nrg1 and Mig1
Ctropicalis.p3851	CP047872.1: 1605141-1607387	orf19.6979	orf19.6979	6970.52	6785.71	6593.66	13260	13103.7	13841.7	1.03272	3.85423e-31	Ortholog(s) have role in cellular manganese ion homeostasis, mitochondrion organization
Ctropicalis.p1672	CP047870.1: 1340490-1341860	orf19.6275	orf19.6275	649.419	700.685	715.475	98.584	139.28	141.823	-2.39091	4.46016e-31	Ortholog(s) have ribosomal protein S6 kinase activity, role in TORC1 signaling, peptidyl-serine phosphorylation, protein autophosphorylation and cytoplasm localization
Ctropicalis.p3417	CP047872.1: 475082-476308	orf19.137	orf19.137	12657	14181.4	14939.7	29121.2	28439.3	31290.6	1.13918	5.17778e-31	Putative transferase involved in phospholipid biosynthesis; induced by alpha pheromone in SpiderM medium
Ctropicalis.p1331	CP047870.1: 451465-452646	orf19.2593	BIO2	9.39242	6.21175	0	1611.71	1655.69	2163.73	8.54974	6.22046e-31	Putative biotin synthase; induced by high iron; repressed by ciclopirox olamine; upregulated in clinical isolates from HIV+ patients with oral candidiasis; Hap43-repressed; Spider biofilm induced
Ctropicalis.p1532	CP047870.1: 959563-961596	orf19.671	PSP1	15426.4	16872.3	17381.1	7600.01	7695.23	7688.28	-1.06152	8.49779e-31	Protein repressed during the mating process
Ctropicalis.p4946	CP047874.1: 884585-884938			338.127	478.304	532.286	1619.85	1617.39	1835.3	1.96243	8.80632e-31
Ctropicalis.p5125	CP047875.1: 344672-346021	orf19.7317	UGA33	14806.5	14072.1	14240.4	6878.27	6050.85	6744.04	-1.08187	1.18686e-30	Zinc-finger transcription factor; similar to S. cerevisiae Uga3 which regulates gamma-aminobutyrate metabolism gene expression; required for yeast cell adherence to silicone substrate; rat catheter biofilm induced
Ctropicalis.p3257	CP047872.1: 78747-81968	orf19.1203	SRO77	3261.85	3401.55	3455.25	6708.23	7008.41	7321.6	1.10656	1.50585e-30	Protein with a predicted role in docking and fusion of post-Golgi vesicles with the plasma membrane; filament induced; fungal-specific (no human or murine homolog)
Ctropicalis.p5265	CP047875.1: 735231-736169	orf19.386	SAM4	21614.7	19921.1	20193.4	10095.4	9426.66	9817.49	-1.02279	1.50703e-30	Putative S-adenosylmethionine-homocysteine methyltransferase; Hap43-repressed; alkaline induced; Spider biofilm repressed
Ctropicalis.p3494	CP047872.1: 659297-660715	orf19.5720	orf19.5720	4807.58	4465	4122.33	1579.15	1710.54	1274.54	-1.50259	1.68069e-30	Predicted membrane transporter, member of the monocarboxylate porter (MCP) family, major facilitator superfamily (MFS); ketoconazole or caspofungin repressed; Spider biofilm induced
Ctropicalis.p1175	CP047870.1: 11357-12808	orf19.2127	CST5	83.19	121.75	102.54	531.811	557.991	620.474	2.52333	1.96547e-30	Scaffold protein for the mitogen-activated protein (MAP) kinase cascade that regulates mating; required for opaque mating or white biofilm formation in response to mating pheromone; induced in response to pheromone; Hap43p-repressed
Ctropicalis.p4869	CP047874.1: 699911-701860	orf19.7115	SAC7	43486.9	50731.3	52105.2	22086.4	21261.1	21748.3	-1.11813	2.63038e-30	Putative GTPase activating protein (GAP) for Rho1; repressed upon adherence to polystyrene; macrophage/pseudohyphal-repressed; transcript is upregulated in RHE model of oral candidiasis and in clinical oral candidiasis
Ctropicalis.p2430	CP047871.1: 493281-494279	orf19.4602	MDH1-1	93018.5	88145.9	82877.6	37244.9	41596	41358.1	-1.08469	3.33631e-30	Predicted malate dehydrogenase precursor; macrophage-induced transcript; protein present in exponential and stationary growth phase yeast cultures; Spider biofilm repressed
Ctropicalis.p3690	CP047872.1: 1164839-1167517	orf19.5974	ATG9	811.774	803.8	997.747	2394.96	2238.93	2592	1.51769	3.53152e-30	Protein similar to S. cerevisiae Atg9; required for early step in autophagy; required for cytoplasm to vacuole trafficking of Lap41; Spider biofilm induced
Ctropicalis.p5691	CP047875.1: 1829453-1831648	orf19.4972	OFI1	1073.42	1036.12	1237.39	328.312	291.618	317.235	-1.78575	3.53152e-30	Putative transcription factor with zinc finger DNA-binding motif, involved in regulation of white-opaque switching and filamentous growth
Ctropicalis.p5319	CP047875.1: 874873-878142	orf19.5097	CAT8	4959.2	5118.48	4867.76	2258.39	2175.38	2235.57	-1.11384	3.89238e-30	Zn(II)2Cys6 transcription factor; similar to S. cerevisiae Cat8 but mutant phenotype suggests different target genes; mutant displays increased filamentous/invasive growth; flucytosine repressed; rat catheter biofilm induced
Ctropicalis.p4833	CP047874.1: 578070-579797	orf19.5169	orf19.5169	2474.23	2355.49	2531.24	5418.5	5871.53	5048.7	1.20139	3.9271e-30	Has domain(s) with predicted amidase activity, carbon-nitrogen ligase activity, with glutamine as amido-N-donor activity
Ctropicalis.p5433	CP047875.1: 1159219-1160241	orf19.4910	FGR41	2951.9	2540.6	3033.57	808.57	830.458	1063.67	-1.60649	4.54649e-30	Putative GPI-anchored adhesin-like protein; transposon mutation affects filamentous growth; Spider biofilm repressed
Ctropicalis.p479	CP047869.1: 1236983-1237999	orf19.2176	IFM3	1241.14	1262.23	1452.84	3046.15	3273.96	3542.77	1.36893	5.48781e-30	Protein with a 2-hydroxyacid dehydrogenase catalytic domain; Hap43-repressed; Plc1-regulated; overlaps orf19.2177
Ctropicalis.p4552	CP047873.1: 1086780-1088090	orf19.920	RMT2	5745.48	4891.13	4958.78	2135.38	2184.96	2024.71	-1.24685	6.32221e-30	Minor protein arginine methyltransferases (PRMT) involved in methylation of arginine residues
Ctropicalis.p301	CP047869.1: 788899-790251	orf19.1757	orf19.1757	53.671	31.0587	44.9332	345.496	388.244	395.611	3.16968	6.37083e-30	Putative C2H2 transcription factor; expression upregulated in clinical isolates from HIV+ patients with oral candidiasis; Spider biofilm induced
Ctropicalis.p5618	CP047875.1: 1641324-1641665	orf19.3757	ATP20	6648.49	5325.95	5575.17	2349.74	2321.63	2213.18	-1.29934	7.47071e-30	Putative mitochondrial ATP synthase; shows colony morphology-related gene regulation by Ssn6p; flucytosine induced; caspofungin repressed; macrophage/pseudohyphal-induced
Ctropicalis.p3062	CP047871.1: 2055353-2056141	orf19.3732	ERG25	3679.15	3440.06	3333.12	1096.18	1015	652.198	-1.86947	9.04816e-30	Putative C-4 methyl sterol oxidase; C4-demethylation of ergosterol biosynthesis intermediates, based on similarity to S. cerevisiae Erg25; fluconazole-induced; induced in azole-resistant strain; rat catheter and Spider biofilm induced
Ctropicalis.p58	CP047869.1: 124197-125342	orf19.6771	UBI4	135635	139117	147206	66294.6	63104.4	71342.4	-1.02126	1.28348e-29	Ubiquitin precursor (polyubiquitin) contains 3 tandem repeats of the ubiquitin peptide that are processed to individual units; transcript induced by stress; mRNA in yeast and mycelia at similar abundance; Spider biofilm induced
Ctropicalis.p2937	CP047871.1: 1741573-1743132	orf19.2395	IME2	24.1519	12.4235	19.5863	252.339	329.05	263.118	3.96529	1.29626e-29	Putative serine/threonine protein kinase; mutation confers hypersensitivity to amphotericin B
Ctropicalis.p1074	CP047869.1: 2662288-2663034	orf19.903	GPM1	18850.6	20178.2	21664.7	39800.8	43534.6	47631.9	1.16047	1.41224e-29	Phosphoglycerate mutase; surface protein that binds host complement Factor H and FHL-1; antigenic; fluconazole, or amino acid starvation (3-AT) induced, farnesol-repressed; Hap43, flow model biofilm induced; Spider biofilm repressed
Ctropicalis.p5669	CP047875.1: 1779556-1780428	orf19.4952	orf19.4952	9474.27	10765	11992.6	3999.43	4011.27	4610.17	-1.30204	1.51136e-29	Protein of unknown function; flow model biofilm induced; Spider biofilm induced
Ctropicalis.p5354	CP047875.1: 946401-947777	orf19.4756	orf19.4756	917.774	1120.6	982.77	2451.94	2788.22	3025.86	1.50225	2.52607e-29	Ortholog of S. cerevisiae : YTP1, C. dubliniensis CD36 : Cd36_08490, C. parapsilosis CDC317 : CPAR2_801590, Candida tenuis NRRL Y-1498 : CANTEDRAFT_109732 and Debaryomyces hansenii CBS767 : DEHA2C10384g
Ctropicalis.p3697	CP047872.1: 1196726-1197736	orf19.5992	WOR2	4830.39	5906.13	7295.31	1842.34	1935.12	2034.97	-1.58234	2.62236e-29	Zn(II)2Cys6 transcription factor; regulator of white-opaque switching; required for maintenance of opaque state; Hap43-induced
Ctropicalis.p3240	CP047872.1: 25879-27540	orf19.1183	orf19.1183	2126.71	2007.64	1757	4350.36	4829.54	4751.99	1.29208	3.17636e-29	Ortholog of S. cerevisiae : YNL115C, C. glabrata CBS138 : CAGL0L03938g, C. dubliniensis CD36 : Cd36_60200, C. parapsilosis CDC317 : CPAR2_603320 and Candida tenuis NRRL Y-1498 : CANTEDRAFT_131201
Ctropicalis.p5178	CP047875.1: 500684-502768	orf19.6139	FRE7	39489.8	37673	34308.2	15453.3	17520.6	16815.3	-1.11215	3.42373e-29	Copper-regulated cupric reductase; repressed by ciclopirox olamine or 17-beta-estradiol; induced by alkaline conditions or interaction with macrophage; Spider biofilm induced
Ctropicalis.p1912	CP047870.1: 1901914-1902927	orf19.3664	HSP31	149099	160423	170221	334064	346777	429359	1.26126	3.89588e-29	Putative 30 kda heat shock protein; repressed during the mating process; rat catheter biofilm induced
Ctropicalis.p4653	CP047874.1: 109019-110395	orf19.7166	orf19.7166	14303.3	15994	18765.9	36504.1	37263.6	42376.1	1.2941	3.9496e-29	Predicted mitochondrial cardiolipin-specific phospholipase; upregulated in an azole-resistant strain that overexpresses MDR1; induced by Mnl1 under weak acid stress; rat catheter and Spider biofilm induced
Ctropicalis.p3069	CP047871.1: 2074809-2075561	orf19.3742	orf19.3742	11536.6	11163.7	13215	5153.5	4839.12	5468.57	-1.16521	3.96445e-29	Protein of unknown function; Spider biofilm induced; upregulated in a cyr1 null mutant
Ctropicalis.p1571	CP047870.1: 1067691-1070504	orf19.2792	IST2	17115.7	20496.3	22868.7	7681.41	7739.63	8389.93	-1.29413	4.25142e-29	Ortholog(s) have lipid binding activity and role in endoplasmic reticulum membrane organization, protein localization to plasma membrane, regulation of phosphatidylinositol dephosphorylation
Ctropicalis.p5152	CP047875.1: 404668-404919	orf19.7279.1	orf19.7279.1	21518	15951.8	14344.1	6157.43	5605.16	5602.93	-1.52709	4.45636e-29	Protein of unknown function; Spider biofilm induced
Ctropicalis.p3612	CP047872.1: 952935-953858	orf19.7597	PGA12	1163.32	1119.36	1441.32	248.721	174.1	313.503	-2.28627	5.13257e-29	Putative GPI-anchored protein
Ctropicalis.p3242	CP047872.1: 29556-30266	orf19.1186	orf19.1186	2181.73	2330.65	2261.64	832.989	915.767	855.602	-1.32834	5.90361e-29	Has domain(s) with predicted role in attachment of GPI anchor to protein and GPI-anchor transamidase complex localization
Ctropicalis.p4673	CP047874.1: 154716-156935	orf19.2449	orf19.2449	162830	171828	169782	61629.5	61838.7	79736.1	-1.26118	6.1672e-29	Putative adhesin-like protein; macrophage-induced gene
Ctropicalis.p3669	CP047872.1: 1120026-1121744	orf19.261	orf19.261	14873.6	14892	13242.6	6205.36	6371.2	6820.55	-1.09846	6.83168e-29	Ortholog(s) have dolichol kinase activity, role in dolichyl monophosphate biosynthetic process and endoplasmic reticulum membrane localization
Ctropicalis.p659	CP047869.1: 1633982-1634641			1254.56	1711.96	1710.92	410.616	463.107	398.41	-1.82814	7.4219e-29
Ctropicalis.p3850	CP047872.1: 1602264-1603718	orf19.6980	orf19.6980	870.812	908.157	993.139	2272.86	2152.75	2401.66	1.35107	7.7261e-29	Ortholog(s) have cell periphery, cellular bud neck localization
Ctropicalis.p2249	CP047871.1: 45293-46864	orf19.4574	orf19.4574	319.342	325.495	400.942	1068.14	1198.68	1164.44	1.76623	8.52238e-29	Ortholog(s) have lysophospholipase activity, role in lipid homeostasis and lipid droplet localization
Ctropicalis.p4539	CP047873.1: 1054503-1056179	orf19.3197	PAP1	2011.32	2013.85	2295.05	0	0	0	-13.4327	1.04674e-28	Poly(A) polymerase, likely involved in mRNA polyadenylation; PAP is inhibited by parnafungin antifungals; non-sex gene located within the MTLa mating-type-like locus
Ctropicalis.p1159	CP047869.1: 2819421-2820606	orf19.2107	MUQ1	3087.42	3279.8	3598.11	6790.54	7286.1	7726.54	1.1805	1.16786e-28	Putative choline phosphate cytidylyltransferase/phosphoethanolamine cytidylyltransferase; repressed in hyphae compared vs yeast; Hap43-repressed; flow model biofilm induced; Spider biofilm repressed
Ctropicalis.p4536	CP047873.1: 1049086-1050375	orf19.3198	OBPA	2008.64	2220.08	2021.99	0	0	0	-13.4173	1.18552e-28	Similar to oxysterol binding protein; non-sex gene located within the MTLa mating-type-like locus; Plc1p-regulated
Ctropicalis.p521	CP047869.1: 1341474-1343288	orf19.2248	ARE2	4863.93	6078.81	8301.12	19720.4	19386.1	19760.9	1.66412	1.3601e-28	Acyl CoA:sterol acyltransferase; uses cholesterol and oleoyl-CoA substrates; protoberberine derivative drug inhibits enzyme activity; ketoconazole-induced; Hap43-repressed; flow model biofilm induced; Spider biofilm induced
Ctropicalis.p5545	CP047875.1: 1449292-1451232	orf19.1142	AVT4	4125.96	3447.52	3396.49	1476.95	1388.45	1323.06	-1.33895	1.79752e-28	Putative vacuolar transporter of large neutral amino acids; induced by alpha pheromone in SpiderM medium
Ctropicalis.p3622	CP047872.1: 979981-981924	orf19.341	orf19.341	546.102	754.106	1003.51	3222.52	2603.67	3043.59	1.99548	1.92133e-28	Putative spermidine export pump; fungal-specific (no human or murine homolog)
Ctropicalis.p5752	CP047875.1: 1999179-1999565	orf19.7215.3	orf19.7215.3	5333.56	4305.98	3729.46	1559.26	1454.61	1521.8	-1.50931	2.05245e-28	Ortholog(s) have chaperone binding, unfolded protein binding activity, role in chaperone-mediated protein complex assembly, protein import into mitochondrial intermembrane space, protein refolding and mitochondrial matrix localization
Ctropicalis.p2338	CP047871.1: 276617-278612	orf19.5653	ATP2	168399	169244	160353	75914.2	82262.4	84407.8	-0.987059	2.11762e-28	F1 beta subunit of F1F0 ATPase complex; antigenic in human, mice; induced by ciclopirox olamine; caspofungin repressed; macrophage/pseudohyphal-induced; detected during exponential and stationary growth phases; Spider biofilm repressed
Ctropicalis.p5167	CP047875.1: 476889-477377	orf19.6447	ARF1	4509.71	4386.73	4659.23	1985.25	1997.8	2099.35	-1.10569	2.29177e-28	Golgi-localized ADP-ribosylation factor involved in regulation of the ER-mitochondria encounter structure (ERMES); one of several C. albicans ADP-ribosylation factors; N-myristoylprotein; substrate of Nmt1; Spider biofilm induced
Ctropicalis.p2943	CP047871.1: 1754747-1756966	orf19.2398	orf19.2398	92346.3	111351	117034	43967.6	44029.1	48127.4	-1.18585	2.49976e-28	Protein of unknown function; Hap43-repressed; transcript increased in azole-resistant strain overexpressing CDR1 and CDR2; possibly regulated by Tac1; induced by Mnl1 in weak acid stress; flow model biofilm induced; Spider biofilm induced
Ctropicalis.p4637	CP047874.1: 73536-74929	orf19.575	HYR3	426.684	623.659	524.221	1664.17	1643.51	1683.21	1.71405	3.00294e-28	Putative GPI-anchored adhesin-like protein; similar to Hyr1p induced in high iron; clade-specific repeat variation
Ctropicalis.p2211	CP047870.1: 2631542-2632198	orf19.6084	orf19.6084	1635.62	1600.15	1554.23	445.889	433.51	265.918	-2.01328	3.6518e-28	Protein of unknown function; flow model biofilm induced; Spider biofilm induced
Ctropicalis.p5093	CP047875.1: 278591-279214	orf19.6607	NUO1	5473.1	4847.65	5443.83	2288.23	2356.45	2324.21	-1.12715	3.93748e-28	NADH-ubiquinone oxidoreductase subunit with roles in mitochondrial respiratory chain complex I assembly
Ctropicalis.p4429	CP047873.1: 782196-783125	orf19.5762	PGA61	72.4558	72.0562	25.3469	575.224	476.164	635.403	3.36742	4.29266e-28	Putative GPI-anchored protein
Ctropicalis.p1831	CP047870.1: 1706955-1708298	orf19.6854	ATP1	115657	115844	111881	52155.5	56915.1	58589.6	-0.983629	4.99688e-28	ATP synthase alpha subunit; antigenic in human/mouse; at hyphal surface; ciclopirox, ketoconazole, flucytosine induced; Efg1, caspofungin repressed; may be essential; sumoylation target; stationary phase-enriched; Spider biofilm repressed
Ctropicalis.p5356	CP047875.1: 952640-954139	orf19.4754	ZWF1	5580.44	5880.04	6177.74	11741.4	12652.7	14628.3	1.19642	5.33686e-28	Glucose-6-phosphate dehydrogenase; antigenic in mice; activity induced by O2 or oxidizing agents H2O2, menadione, macrophage; caspofungin repressed; induced in core stress response; regulated by Gcn2, Gcn4; rat catheter biofilm repressed
Ctropicalis.p4978	CP047875.1: 20842-23874	orf19.7052	orf19.7052	4057.53	4324.62	4578.58	8655.49	8469.98	8627.86	1.04097	6.02058e-28	Putative polyphosphatidylinositol phosphatase; possibly an essential gene, disruptants not obtained by UAU1 method
Ctropicalis.p2237	CP047871.1: 24125-25414	orf19.5655	orf19.5655	124.785	137.901	169.364	634.917	633.725	607.412	2.16931	7.97811e-28	Has domain(s) with predicted 2 iron, 2 sulfur cluster binding, iron ion binding, oxidoreductase activity, oxidoreductase activity and acting on paired donors, more
Ctropicalis.p4275	CP047873.1: 332407-333831	orf19.4274	PUT1	65658.4	64784.8	63229.1	31617.4	28180.7	24534.4	-1.14944	9.04394e-28	Putative proline oxidase; alkaline upregulated by Rim101; flow model biofilm induced; Spider biofilm induced
Ctropicalis.p5402	CP047875.1: 1085787-1087190	orf19.988	orf19.988	2726.49	2714.53	3064.67	5921.37	5941.17	5719.56	1.09823	1.03653e-27	Protein of unknown function; oral infection upregulated gene; upregulated in strains from HIV+ patients with oral candidiasis; mutants have reduced ability to damage oral epithelial cells; transcript possibly regulated upon hyphal formation
Ctropicalis.p1296	CP047870.1: 339121-340974	orf19.1290	XKS1	2643.3	2152.99	2492.06	5219.52	5629.53	5468.57	1.2139	1.1728e-27	Putative xylulokinase; Hap43-repressed; induced by prostaglandins; rat catheter biofilm repressed
Ctropicalis.p4868	CP047874.1: 692075-697870	orf19.7114	CSA1	1631.6	2218.84	1977.06	4874.93	4770.35	4810.78	1.36074	1.44998e-27	Surface antigen on elongating hyphae and buds; strain variation in repeat number; ciclopirox, filament induced, alkaline induced by Rim101; Efg1-, Cph1, Hap43-regulated; required for WT RPMI biofilm formation; Bcr1-induced in a/a biofilms
Ctropicalis.p5415	CP047875.1: 1110833-1111567	orf19.4894	orf19.4894	5183.28	4135.78	3707.57	1403.69	1590.41	1489.14	-1.48836	1.72125e-27	Protein with similarity to S. cerevisiae Yer010cp, a protein of unknown function belonging to the prokaryotic RraA family; repressed by benomyl; Hap43-induced; Spider biofilm induced
Ctropicalis.p2853	CP047871.1: 1522156-1522566	orf19.1061	HHT21	13479.5	13414.9	15723.2	5298.21	6201.45	6324.17	-1.20649	1.87769e-27	Putative histone H3; amphotericin B repressed; regulated by Efg1, farnesol; Hap43-induced; rat catheter and Spider biofilm repressed
Ctropicalis.p5758	CP047875.1: 2011452-2014235	orf19.7221	SET3	3261.85	3481.06	3621.16	6798.68	7157.26	6845.75	1.05579	1.91576e-27	NAD-dependent histone deacetylase; mutations affect filamentous growth; genetic evidence suggests Set3/Hos2 function as a complex to regulate white-opaque switching, morphogenesis, and virulence; flow model biofilm induced
Ctropicalis.p2203	CP047870.1: 2617538-2618410	orf19.6073	HMX1	5054.47	5434.03	4742.18	1872.19	1452	1090.73	-1.73711	2.48182e-27	Heme oxygenase; utilization of hemin iron; transcript induced by heat, low iron, or hemin; repressed by Efg1; induced by low iron; upregulated by Rim101 at pH 8; Hap43-induced; Spider and flow model biofilm induced
Ctropicalis.p2962	CP047871.1: 1790795-1792297	orf19.2425	HGT18	665.52	810.012	745.43	1841.44	1909.01	2068.56	1.43998	2.53187e-27	Putative glucose transporter of the major facilitator superfamily; the C. albicans glucose transporter family comprises 20 members; 12 probable membrane-spanning segments; expressed in rich medium with 2% glucose
Ctropicalis.p4177	CP047873.1: 106475-108253	orf19.3984	orf19.3984	27594.9	31743.3	29991.2	14491.8	13929.8	14594.7	-1.00397	4.17417e-27	Protein of unknown function; induced in core caspofungin response; induced in ssr1 mutant; induced by nitric oxide independent of Yhb1; Spider biofilm induced
Ctropicalis.p5546	CP047875.1: 1451925-1453595	orf19.5280	MUP1	42724.8	45002.9	45744.3	21805.2	22780.1	19958.7	-0.997632	4.27028e-27	Putative high affinity methionine permease; alkaline upregulated by Rim101; Spider biofilm induced
Ctropicalis.p694	CP047869.1: 1709435-1710100	orf19.1592	orf19.1592	258.963	367.735	256.926	1136.88	1000.21	1272.67	1.99724	4.4816e-27	Protein of unknown function; Spider biofilm induced
Ctropicalis.p3743	CP047872.1: 1339902-1341773	orf19.349	orf19.349	3413.48	3390.37	3643.05	7076.34	7192.95	8552.28	1.17814	4.4816e-27	Ortholog(s) have role in aerobic respiration, mRNA metabolic process
Ctropicalis.p4835	CP047874.1: 582818-584545	orf19.6557	orf19.6557	4540.57	5918.55	7418.59	15848.5	17146.3	18205.6	1.56906	7.70862e-27	Protein with a predicted fatty acid amide hydrolase I domain; induced by Mnl1 under weak acid stress
Ctropicalis.p5421	CP047875.1: 1128577-1129398	orf19.4888	orf19.4888	11735.2	12157.6	12657.3	5782.09	5969.9	6161.82	-0.978146	8.32306e-27	Has domain(s) with predicted nucleic acid binding, nucleotide binding activity
Ctropicalis.p5373	CP047875.1: 1001537-1004296	orf19.4776	LYS143	2227.35	2764.23	2694.84	931.573	989.76	932.111	-1.37874	1.23461e-26	Zn(II)2Cys6 transcription factor; ortholog of S. cerevisiae Lys14 involved in the regulation of lysine biosynthesis genes
Ctropicalis.p3280	CP047872.1: 131841-133535	orf19.97	CAN1	8635.66	7184.5	7386.33	2819.14	3151.21	2199.19	-1.45563	1.93038e-26	Basic amino acid permease; complements lysine transport mutation; 10 predicted transmembrane regions, 3 predicted N-glycosylation sites; phagocytosis by macrophages induces transcript; rat catheter, Spider and flow model biofilm induced
Ctropicalis.p10	CP047869.1: 14614-15576	orf19.6726	orf19.6726	5379.18	6155.84	6067.13	2473.64	2594.96	2714.23	-1.12678	2.01772e-26	Ortholog(s) have DNA secondary structure binding activity and role in RNA polyadenylation, chromatin organization, negative regulation of transcription by RNA polymerase II, transcription elongation from RNA polymerase II promoter
Ctropicalis.p3107	CP047871.1: 2163659-2165275	orf19.2517	orf19.2517	837.268	827.404	766.169	1998.81	1924.68	1846.49	1.29783	2.33534e-26	Predicted membrane transporter, member of the drug:proton antiporter (12 spanner) (DHA1) family, major facilitator superfamily (MFS)
Ctropicalis.p3533	CP047872.1: 762687-763811	orf19.2644	QCR2	24593.4	24742.6	24290.4	12847.6	12611	12936.7	-0.888869	2.37954e-26	Ubiquinol-cytochrome-c reductase; antigenic; induced by interaction with macrophage; repressed by nitric oxide; in detergent-resistant membrane fraction (possible lipid raft component); levels decrease in stationary phase; Hap43p-repressed
Ctropicalis.p5048	CP047875.1: 168804-169274			269.697	237.289	170.516	7.23552	9.57551	3.73218	-4.96262	2.60368e-26
Ctropicalis.p4671	CP047874.1: 148878-149369	orf19.7199	orf19.7199	888.255	1008.79	905.577	2152.57	2277.23	2604.13	1.37784	2.83483e-26	Ortholog(s) have role in posttranslational protein targeting to endoplasmic reticulum membrane and TRC complex localization
Ctropicalis.p4630	CP047874.1: 44777-48028	orf19.5133	ZCF29	45200.4	46014.1	38863.8	20635.7	20128.6	18171	-1.09213	3.38454e-26	Zn(II)2Cys6 transcription factor; mutants sensitive to caffeine, menadione, beauvericin;resistant to fenpropimorph; Hap43-repressed; mutants have decreased CFU in mouse kidneys and defects in filamentous growth; Spider biofilm induced
Ctropicalis.p1830	CP047870.1: 1706128-1706766	orf19.6854	ATP1	20480.9	19783.2	19264.8	9070.63	9794.88	10174.8	-0.98486	3.46494e-26	ATP synthase alpha subunit; antigenic in human/mouse; at hyphal surface; ciclopirox, ketoconazole, flucytosine induced; Efg1, caspofungin repressed; may be essential; sumoylation target; stationary phase-enriched; Spider biofilm repressed
Ctropicalis.p4404	CP047873.1: 720137-721753	orf19.4246	orf19.4246	3078.03	2297.1	2431	6269.58	6445.19	5992.94	1.31164	3.68073e-26	Protein with similarity to S. cerevisiae Ykr070w; Tn mutation affects filamentation; Hog1-repressed; colony morphology-related gene regulation by Ssn6p; induced during cell wall regeneration; possibly essential
Ctropicalis.p4187	CP047873.1: 128344-131292	orf19.3967	PFK1	6111.78	7677.72	7560.3	14894.3	15546.3	15569.7	1.15823	4.08389e-26	Phosphofructokinase alpha subinit; activated by fructose 2,6-bisphosphate, AMP, ATP inhibited; activity reduced on hyphal induction; phagocytosis-repressed; fluconazole, flow model biofilm induced; rat catheter and Spider biofilm repressed
Ctropicalis.p4843	CP047874.1: 632296-632544	orf19.7144	orf19.7144	139.545	135.416	182.037	672.904	579.754	683.921	2.1342	4.66339e-26	Ortholog(s) have GTPase activity, ribosome binding activity
Ctropicalis.p481	CP047869.1: 1243578-1245377	orf19.2179	SIT1	7185.2	5986.88	5739.93	2736.84	2609.76	2544.41	-1.21075	5.57763e-26	Transporter of ferrichrome siderophores, not ferrioxamine B; required for human epithelial cell invasion in vitro, not for mouse systemic infection; regulated by iron, Sfu1, Rfg1, Tup1, Hap43; rat catheter and Spider biofilm induced
Ctropicalis.p4744	CP047874.1: 322402-323880	orf19.6465	orf19.6465	1062.69	1607.6	1482.8	0	0	0	-12.8278	5.57763e-26	Ortholog of C. dubliniensis CD36 : Cd36_83910, Candida tropicalis MYA-3404 : CTRG_05087 and Candida albicans WO-1 : CAWG_00654
Ctropicalis.p1617	CP047870.1: 1185019-1185234	orf19.6222.1	orf19.6222.1	491.09	359.039	430.898	70.5463	42.6546	37.3218	-3.03496	6.83259e-26	Ortholog of C. parapsilosis CDC317 : CPAR2_208910, Candida tenuis NRRL Y-1498 : CANTEDRAFT_114047, Debaryomyces hansenii CBS767 : DEHA2D14388g and Pichia stipitis Pignal : PICST_37629
Ctropicalis.p5679	CP047875.1: 1801083-1802561	orf19.4961	STP2	27917	32712.3	31902.6	15121.3	14405.9	14851.3	-1.00983	8.30792e-26	Amino-acid-regulated transcription factor; activates transcription of amino acid permease genes; activated by amino-acid-induced proteolytic processing (Ssy1, Csh3 dependent); required for alkalinization of medium; Spider biofilm induced
Ctropicalis.p4669	CP047874.1: 146802-147953	orf19.7203	MRP7	7287.18	6784.47	6161.61	2755.83	3148.6	2761.81	-1.17251	1.07399e-25	Mitochondrial ribosomal protein of the large subunit; rat catheter biofilm induced
Ctropicalis.p3515	CP047872.1: 708511-708855	orf19.3215	orf19.3215	3230.99	3225.14	2962.13	1303.3	1083.77	1338.92	-1.28784	1.15877e-25	Putative plasma membrane protein; in S. cerevisiae it is localized to the cell bud and mating projection membrane; repressed by alpha pheromone in SpiderM medium
Ctropicalis.p4186	CP047873.1: 126198-127874	orf19.3966	CRH12	14.7595	7.45409	11.5213	167.321	243.74	288.311	4.41355	1.18481e-25	CRH family cell wall protein; transcript regulated by Nrg1 and Tup1; alkaline induced by Rim101; repressed during cell wall regeneration; flow model biofilm induced
Ctropicalis.p497	CP047869.1: 1284175-1284708	orf19.5491.1	ATP14	7813.15	6795.65	6659.33	3088.66	3209.54	3272.19	-1.10139	1.22105e-25	Putative mitochondrial F1F0 ATP synthase subunit; macrophage/pseudohyphal-induced
Ctropicalis.p1650	CP047870.1: 1278231-1279667	orf19.6263	orf19.6263	10209.6	9489.06	9003.92	4746.5	4486.56	4286.4	-1.0359	1.70394e-25	Predicted MFS membrane transporter; member of the monocarboxylate porter (MCP) family; Spider biofilm induced
Ctropicalis.p3226	CP047871.1: 2501113-2501472	#N/A	#N/A	1380.69	1170.29	1131.39	0	0	0	-12.6536	1.99148e-25	#N/A
Ctropicalis.p5298	CP047875.1: 821006-821587	orf19.1107	orf19.1107	11955.2	10973.7	10589.3	5235.8	4946.19	4134.32	-1.17714	2.15303e-25	Protein of unknown function; Spider biofilm induced
Ctropicalis.p2691	CP047871.1: 1130929-1132476	orf19.552	orf19.552	181782	165128	149699	63641.8	74494.9	77338.2	-1.15385	2.16979e-25	Ortholog of a S. cerevisiae Atg22; a vacuolar integral membrane protein required for efflux of amino acids during autophagic body breakdown in the vacuole; possibly an essential gene, disruptants not obtained by UAU1 method
Ctropicalis.p1543	CP047870.1: 989553-990326	orf19.2297	ARL3	281.773	263.378	291.49	953.28	947.105	790.288	1.73657	2.37447e-25	Putative Ras superfamily GTPase; induced by nitric oxide independent of Yhb1p
Ctropicalis.p4842	CP047874.1: 630400-632058	orf19.7148	TPO2	38.9115	28.574	13.8256	319.267	266.373	398.41	3.63308	2.44805e-25	Putative polyamine transport protein; fungal-specific (no human or murine homolog)
Ctropicalis.p2603	CP047871.1: 882745-883368	orf19.549	orf19.549	4961.88	4206.59	4272.11	1927.36	1995.19	1915.54	-1.15251	2.82489e-25	Ortholog(s) have structural constituent of ribosome activity and mitochondrial inner membrane, mitochondrial large ribosomal subunit localization
Ctropicalis.p2262	CP047871.1: 68877-69107	orf19.4674.1	CRD2	319.342	259.651	304.163	856.505	981.926	1093.53	1.78301	3.72471e-25	Metallothionein; for adaptation to growth in high copper; basal transcription is cadmium-repressed; Ssn6 regulated; complements copper sensitivity of an S. cerevisiae cup1 mutant; regulated by Sef1, Sfu1, and Hap43; Spider biofilm induced
Ctropicalis.p753	CP047869.1: 1821581-1821913	orf19.6887	orf19.6887	5779.02	6147.14	6059.07	3016.31	2833.48	2791.67	-1.00727	4.00926e-25	Predicted ORF from Assembly 19; repressed by nitric oxide; removed from Assembly 20; subsequently reinstated in Assembly 21 based on comparative genome analysis
Ctropicalis.p1924	CP047870.1: 1929177-1931030	orf19.4530.1	orf19.4530.1	4293.68	4904.79	7170.88	14946.8	15785.7	19090.1	1.65724	4.38325e-25	Protein of unknown function; regulated by Nrg1, Tup1; Spider and flow model biofilm induced
Ctropicalis.p1271	CP047870.1: 260555-262510	orf19.1252	YME1	7848.04	7184.5	6379.36	3255.08	3145.12	3023.06	-1.13401	4.52765e-25	Ortholog(s) have ATP-dependent peptidase activity
Ctropicalis.p724	CP047869.1: 1761575-1762276	orf19.3579	ATP4	14177.2	13613.7	12864.7	5748.62	6567.93	6635.81	-1.05032	4.85574e-25	Putative F0-ATP synthase subunit 4; macrophage/pseudohyphal-induced; present in exponential and stationary growth phases
Ctropicalis.p174	CP047869.1: 444149-445003	orf19.5614	orf19.5614	4537.88	4585.51	4906.94	2239.39	2139.69	2238.37	-1.03387	4.87468e-25	Putative ribonuclease H1; possibly an essential gene, disruptants not obtained by UAU1 method; flow model biofilm induced; Spider biofilm induced
Ctropicalis.p805	CP047869.1: 1946320-1947693	orf19.3567	BIO32	481.697	742.925	794.972	94.0618	118.388	131.559	-2.50281	4.90756e-25	Putative class III aminotransferase with a predicted role in biotin biosynthesis; Spider biofilm induced
Ctropicalis.p1090	CP047869.1: 2689842-2690411	orf19.2031	VPS24	2161.6	2105.78	2451.74	711.794	738.185	918.115	-1.45385	5.4196e-25	Protein similar to S. cerevisiae Vps24p, which is a member of the ESCRT III protein sorting complex; downregulated upon adherence to polystyrene
Ctropicalis.p591	CP047869.1: 1488478-1490322	orf19.1865	MSC7	3310.16	3073.57	3326.21	6007.29	6529.63	6637.68	1.03253	6.68823e-25	S. cerevisiae ortholog Mcs7 has a role in reciprocal meiotic recombination; Spider biofilm repressed
Ctropicalis.p2716	CP047871.1: 1185262-1186053	orf19.637	SDH2	30730.7	31597.9	32437.2	16884.1	16548.2	16840.5	-0.86412	6.68823e-25	Succinate dehydrogenase, Fe-S subunit; localizes to surface of yeast cells, but not hyphae; induced in high iron and during log phase aerobic growth; repressed by nitric oxide, Hap43
Ctropicalis.p3466	CP047872.1: 586523-587977	orf19.5576	orf19.5576	6138.62	6158.32	5843.62	11526.2	10935.2	10900.8	0.929173	7.25966e-25	Putative pantothenate kinase; ortholog of S. cerevisiae Cab1; transposon mutation affects filamentous growth; repressed in core stress response
Ctropicalis.p3815	CP047872.1: 1504141-1507794	orf19.1622	YCG1	1273.34	1146.69	1012.73	2762.16	2965.8	2578	1.32508	7.30867e-25	Putative condensin G
Ctropicalis.p799	CP047869.1: 1935986-1937129	orf19.3559	orf19.3559	8693.36	7908.79	7972.76	3978.63	3853.71	3369.22	-1.08309	8.23897e-25	S. cerevisiae ortholog Mrps35p is a structural constituent of ribosome and localizes to mitochondrial small ribosomal subunit; the snoRNA CD39 is encoded within the MRPS35 intron
Ctropicalis.p2617	CP047871.1: 938790-939554	orf19.3797	orf19.3797	6333.18	4917.22	4723.75	1913.8	2086.59	2106.81	-1.33629	8.53624e-25	Ortholog(s) have structural constituent of ribosome activity and mitochondrial large ribosomal subunit localization
Ctropicalis.p3539	CP047872.1: 768960-769481	orf19.2639	orf19.2639	2268.94	2170.38	2116.47	855.601	946.235	898.522	-1.22846	1.00646e-24	Ortholog(s) have structural constituent of ribosome activity and mitochondrial large ribosomal subunit localization
Ctropicalis.p4089	CP047872.1: 2285781-2286920	orf19.5420	orf19.5420	8573.94	7270.23	7284.94	3240.61	3624.77	3078.11	-1.16708	1.06385e-24	Ortholog(s) have structural constituent of ribosome activity, role in mitochondrial translation and mitochondrial large ribosomal subunit localization
Ctropicalis.p1137	CP047869.1: 2776655-2777380	orf19.2091	orf19.2091	8399.51	8676.57	7819.53	3830.3	4004.31	3341.23	-1.10539	1.0683e-24	Putative NADH dehydrogenase; repressed by nitric oxide, Hap43p-repressed
Ctropicalis.p978	CP047869.1: 2377371-2377730	orf19.842	ASR3	819.824	939.216	828.384	1960.83	2004.76	2144.14	1.29021	1.08846e-24	Adenylyl cyclase and stress responsive protein; induced in cyr1 or ras1 mutant; Spider biofilm induced
Ctropicalis.p2803	CP047871.1: 1392793-1394529	orf19.3869	orf19.3869	3593.27	3676.11	3311.23	6928.01	6839.53	6661.94	0.999572	1.1449e-24	Protein of unknown function; regulated by Tsa1, Tsa1B in minimal media at 37 degrees C; shows colony morphology-related gene regulation by Ssn6; Spider biofilm induced
Ctropicalis.p5602	CP047875.1: 1582715-1586182	orf19.5224	PKH2	1917.4	2244.92	2042.73	4306.94	4588.41	4215.49	1.12956	1.26371e-24	Putative serine/threonine protein kinase; predicted role in sphingolipid-mediated signaling pathway that controls endocytosis; mRNA binds She3 and is localized to hyphal tips
Ctropicalis.p3418	CP047872.1: 477829-479877	orf19.136	QDR3	10700.7	10527.7	11013.2	18725.5	19242.4	20244.3	0.903026	1.29654e-24	Predicted membrane transporter, member of the drug:proton antiporter (12 spanner) (DHA1) family, major facilitator superfamily (MFS); Hap43p-repressed gene
Ctropicalis.p2658	CP047871.1: 1034413-1037202	orf19.1327	RBT1	1233.09	1284.59	1373.34	387.1	360.388	226.73	-1.94794	1.40654e-24	Cell wall protein with similarity to Hwp1; required for virulence; predicted glycosylation; fluconazole, Tup1 repressed; farnesol, alpha factor, serum, hyphal and alkaline induced; Rfg1, Rim101-regulated
Ctropicalis.p4289	CP047873.1: 369121-370083	orf19.4290	TRR1	28249.7	28138	27950.8	12440.6	12663.2	9181.15	-1.24826	1.42489e-24	Thioredoxin reductase; regulated by Tsa1/Tsa1B, Hap43; induced by nitric oxide, peroxide; oxidative stress-induce via Cap1; induced by human neutrophils; stationary phase enriched protein
Ctropicalis.p5736	CP047875.1: 1957823-1958950	orf19.5032	SIM1	45201.7	39667	43546	20815.7	18210	15426	-1.18757	1.45576e-24	Adhesin-like protein; involved in cell wall maintenance, redundant with Sun41; possibly secreted; macrophage-repressed; repressed by Rim101, Cyr1, Ras1; Spider biofilm induced
Ctropicalis.p5502	CP047875.1: 1341133-1342362	orf19.4816	orf19.4816	1072.08	1121.84	1049.59	2374.16	2258.08	2384.86	1.16332	1.47339e-24	Protein of unknown function; induced by nitric oxide
Ctropicalis.p562	CP047869.1: 1421278-1423533	orf19.1893	orf19.1893	2149.52	2302.07	2477.09	798.621	974.961	876.128	-1.33561	1.69262e-24	Protein of unknown function; Spider biofilm repressed
Ctropicalis.p1542	CP047870.1: 979526-987604	orf19.2296	orf19.2296	11115.3	14729.3	16253.1	32167.3	33360.2	36144.3	1.3229	1.73668e-24	Predicted mucin-like protein; ketoconazole-induced; fluconazole-repressed; induced in cyr1 mutant; colony morphology-related gene regulation by Ssn6; flow model biofilm induced; Spider biofilm induced
Ctropicalis.p1964	CP047870.1: 2014599-2015633			28142.4	30587.9	29394.4	15502.1	14715	15484.8	-0.897019	1.75487e-24
Ctropicalis.p801	CP047869.1: 1939649-1941385	orf19.3563	orf19.3563	2405.8	2608.93	2652.21	1079.9	852.221	1036.61	-1.3187	2.29002e-24	Ortholog of C. dubliniensis CD36 : Cd36_19810, C. parapsilosis CDC317 : CPAR2_206450, Candida tenuis NRRL Y-1498 : CANTEDRAFT_113905 and Debaryomyces hansenii CBS767 : DEHA2C05566g
Ctropicalis.p715	CP047869.1: 1749902-1750603	orf19.3579	ATP4	16544.1	15680.9	14832.6	6541.82	7522.87	7745.2	-1.0587	2.52569e-24	Putative F0-ATP synthase subunit 4; macrophage/pseudohyphal-induced; present in exponential and stationary growth phases
Ctropicalis.p5274	CP047875.1: 749688-751010	orf19.395	ENO1	60936.7	63879.1	71294	119476	131211	143069	1.05661	2.68465e-24	Enolase, involved in glycolysis and gluconeogenesis; also has transglutaminase activity involved in assembly of cell wall polysaccharides; major cell-surface antigen; binds host plasmin/plasminogen; immunoprotective; may be essential
Ctropicalis.p744	CP047869.1: 1805591-1806598	orf19.6868	orf19.6868	89.8989	67.0868	44.9332	558.04	356.035	589.684	2.94554	2.84446e-24	Putative NADPH-dependent methylglyoxal reductase; homozygous transposon insertion causes decreased colony wrinkling under filamentous growth-inducing conditions, but does not block true hyphal formation in liquid media
Ctropicalis.p3658	CP047872.1: 1090510-1092039	orf19.277	THI6	2392.38	2059.81	2168.31	919.816	894.005	902.254	-1.23484	2.89048e-24	Putative thiamin-phosphate pyrophosphorylase, hydroxyethylthiazole kinase; fungal-specific; Spider biofilm induced
Ctropicalis.p3751	CP047872.1: 1355322-1356620	orf19.1943	orf19.1943	116.734	114.296	118.67	516.435	442.215	551.429	2.15842	2.97018e-24	Ortholog of C. parapsilosis CDC317 : CPAR2_302610, C. dubliniensis CD36 : Cd36_51070, Candida orthopsilosis Co 90-125 : CORT_0E04770 and Spathaspora passalidarum NRRL Y-27907 : SPAPADRAFT_50634
Ctropicalis.p4502	CP047873.1: 965968-966357	orf19.1976	TRX2	5.3671	4.9694	0	161.895	196.733	264.985	6.01387	3.1628e-24	Similar to thioredoxins; not expected to be enzymatically active because it lacks a canonical thioredoxin active site (Trp-Cys-Gly-Pro-Cys); TRX1 encodes all of the cytoplasmic/nuclear thioredoxin function in C. albicans; Hap43p-induced
Ctropicalis.p3737	CP047872.1: 1328969-1330436	orf19.5917.3	orf19.5917.3	9600.4	9117.6	9389.89	4970.8	4569.26	4518.73	-0.949195	3.25398e-24	RNA binding protein required for export of poly(A)+ mRNA from the nucleus; Spider biofilm repressed
Ctropicalis.p2182	CP047870.1: 2576636-2577448	orf19.2977	MIA40	5431.5	5091.15	4873.52	9328.4	10101.3	10175.8	0.993803	3.44177e-24	Predicted component of the mitochondrial intermembrane space import machinery; Hap43p-repressed gene
Ctropicalis.p2640	CP047871.1: 986792-991105	orf19.323	orf19.323	3519.48	3873.64	3490.96	7485.15	6697.64	7271.21	1.02903	3.57768e-24	Putative haloacid dehalogenase; localized to plasma membrane
Ctropicalis.p281	CP047869.1: 738531-740555	orf19.1743	ACS1	38080.9	39884.4	36534.1	19246.5	16764.1	14582.5	-1.1285	3.95592e-24	Acetyl-CoA synthetase; induced by human neutrophils; fluconazole-repressed; regulated by Nrg1/Mig1; colony morphology-related gene regulation by Ssn6; only in stationary phase cultures; rat catheter biofilm repressed, Spider biofilm induced
Ctropicalis.p2048	CP047870.1: 2237006-2237764	orf19.3353	orf19.3353	14194.6	14201.3	15207	7040.16	6564.45	7653.76	-0.985933	5.29424e-24	Protein similar to a mitochondrial complex I intermediate-associated protein; fluconazole-repressed; Spider biofilm induced; rat catheter biofilm repressed
Ctropicalis.p3644	CP047872.1: 1043183-1043779	orf19.287	NUO2	9768.12	8702.66	8217.01	3567.11	4113.12	4129.65	-1.12543	6.29844e-24	NADH-ubiquinone oxidoreductase subunit; Hap43p-repressed gene; repressed by nitric oxide; identified in detergent-resistant membrane fraction (possible lipid raft component)
Ctropicalis.p4150	CP047873.1: 47019-48341	orf19.4016	orf19.4016	34994.8	34488.9	35253	17798.5	18157.8	19314.9	-0.871584	6.49524e-24	Putative ubiquinol-cytochrome-c reductase; amphotericin B induced; repressed by nitric oxide; protein level decreases in stationary phase cultures; Hap43-repressed; Spider biofilm repressed
Ctropicalis.p4535	CP047873.1: 1045405-1047129	orf19.3195	HIP1	17310.2	18103.5	18442.2	31018.7	31674.9	31458.5	0.856449	6.84844e-24	Amino acid permeases; alkaline, flucytosine induced; regulated by Plc1, Gcn2 and Gcn4; fungal-specific; Spider biofilm induced
Ctropicalis.p3112	CP047871.1: 2177405-2179975	orf19.3225	CWH43	3083.4	3035.06	3052	1169.44	1310.1	1417.29	-1.18414	9.47207e-24	Putative sensor/transporter protein with a predicted role in cell wall biogenesis; possibly an essential gene, disruptants not obtained by UAU1 method; flow model and rat catheter biofilm repressed
Ctropicalis.p5626	CP047875.1: 1656801-1657466	orf19.3755	orf19.3755	3118.28	3122.02	2883.79	1311.44	1398.9	1370.64	-1.11027	9.99977e-24	Ortholog(s) have structural constituent of ribosome activity and mitochondrial large ribosomal subunit localization
Ctropicalis.p4828	CP047874.1: 567411-570329	orf19.5171	PMT1	9636.63	10388.5	9491.27	17391.5	19420.9	20095	0.997652	1.0631e-23	Protein mannosyltransferase; required for virulence in mice and for adhesion to epithelial cells; role in hyphal growth and drug sensitivity; Als1, Sec20, Kre9, Pir1 are substrates; 1 of 5 PMT family members
Ctropicalis.p386	CP047869.1: 1048072-1050084	orf19.4880	orf19.4880	652.103	875.856	646.347	1826.06	2164.07	2288.76	1.58051	1.16524e-23	Protein of unknown function; flow model biofilm induced
Ctropicalis.p193	CP047869.1: 506380-506760	orf19.5629	QCR7	13499.6	12385	11989.1	5599.39	6286.76	6255.13	-1.01123	1.19041e-23	Putative ubiquinol-cytochrome-c reductase, subunit 7; Hap43p-repressed gene
Ctropicalis.p3228	CP047872.1: 3918-6959	orf19.6336	PGA25	7405.26	8219.38	8713.58	2909.58	3379.29	3800.29	-1.21943	1.34368e-23	Putative GPI-anchored adhesin-like protein; fluconazole-downregulated; induced in oralpharyngeal candidasis; Spider biofilm induced
Ctropicalis.p4674	CP047874.1: 158523-160352			17.4431	17.3929	14.9777	214.352	183.676	222.065	3.71148	1.42192e-23
Ctropicalis.p3808	CP047872.1: 1488986-1490422	orf19.1621	GPA2	15920.2	18734.6	22190.1	8009.72	8127	7092.07	-1.24033	1.76272e-23	G-protein alpha subunit; regulates filamentous growth, copper resistance; involved in cAMP-mediated glucose signaling; reports differ on role in cAMP-PKA pathway, MAP kinase cascade; Gpr1 C terminus binds Gpa2; regulates HWP1 and ECE1
Ctropicalis.p5611	CP047875.1: 1624452-1628573	orf19.3765	RAX2	2633.9	2836.28	2744.38	1156.78	1159.51	1279.2	-1.14125	1.77859e-23	Plasma membrane protein involved in establishment of bud sites and linear direction of hyphal growth; filament induced, repressed by Rim101, Tup1; Hap43-induced; Spider biofilm induced
Ctropicalis.p444	CP047869.1: 1175490-1177448	orf19.3629	DSE1	4477.5	4547	5082.06	1635.23	1914.23	2150.67	-1.25625	1.82009e-23	Essential cell wall protein involved in cell wall integrity and rigidity; periodic mRNA expression peaks at M/G1 phase; Ace2p-induced; required for virulence in a mouse model of infection
Ctropicalis.p95	CP047869.1: 233368-234378	orf19.6814	TDH3	96033.5	109052	118394	199848	217203	229309	1.04953	1.89069e-23	NAD-linked glyceraldehyde-3-phosphate dehydrogenase; binds fibronectin, laminin; at cell surface; antigenic in infection; farnesol-repressed; stationary phase-enriched; GlcNAc-induced; flow model biofilm induced; Spider biofilm repressed
Ctropicalis.p346	CP047869.1: 902868-904589	orf19.215	orf19.215	4144.74	5368.19	5193.82	2125.43	1991.71	1990.18	-1.21778	3.48435e-23	Component of a complex containing the Tor2p kinase; possible a role in regulation of cell growth; Spider biofilm induced
Ctropicalis.p231	CP047869.1: 604566-608909			2066.33	2589.06	2655.67	968.656	936.659	893.856	-1.33426	3.73648e-23
Ctropicalis.p3944	CP047872.1: 1904404-1906401	orf19.7392	DED1	90247.8	97420	100004	49510.9	46379.4	39569.5	-1.03633	4.34434e-23	Predicted ATP-dependent RNA helicase; RNA strand annealing activity; Spider biofilm induced
Ctropicalis.p4151	CP047873.1: 48564-49583	orf19.4015	CAG1	0	0	2.30427	797.716	935.789	1003.02	10.4694	4.92496e-23	heterotrimeric G protein alpha subunit; positive role in mating pheromone response; opaque-enriched transcript; transcript repressed by MTLa1-MTLalpha2; regulated by hemoglobin-responsive Hbr1 via MTL genes; rat catheter biofilm repressed
Ctropicalis.p1868	CP047870.1: 1804820-1806598	orf19.2941	SCW4	373.013	429.853	501.178	43.4131	26.9855	73.7105	-3.12838	5.53779e-23	Putative cell wall protein; substrate for Kex2p processing in vitro; expression regulated by white-opaque switch; alkaline repressed; possibly essential (UAU1 method); flow model biofilm induced; Spider biofilm induced
Ctropicalis.p4847	CP047874.1: 638219-642487	orf19.7136	SPT6	22531.1	25907.9	25565.8	44855.7	44513.1	45719.2	0.918617	5.63106e-23	Putative transcription elongation factor; transposon mutation affects filamentous growth; transcript induced in an RHE model of oral candidiasis and in clinical isolates from oral candidiasis
Ctropicalis.p516	CP047869.1: 1332935-1333702	orf19.4088	GLO2	625.267	756.591	710.866	1663.27	1635.67	1853.03	1.34991	5.67521e-23	Ortholog(s) have hydroxyacylglutathione hydrolase activity, role in methylglyoxal catabolic process to D-lactate via S-lactoyl-glutathione and mitochondrion localization
Ctropicalis.p2608	CP047871.1: 910120-912285	orf19.604	orf19.604	225.418	275.801	177.429	946.949	729.48	1012.35	2.03639	7.00042e-23	Ortholog(s) have cytosol localization
Ctropicalis.p3570	CP047872.1: 844871-846760	orf19.3706	orf19.3706	18529.9	20529.8	20406.6	9610.58	9131.56	10543.4	-0.971503	7.01273e-23	Has domain(s) with predicted oxidoreductase activity and role in oxidation-reduction process
Ctropicalis.p5786	CP047875.1: 2071058-2072407	orf19.7261	GDI1	4152.79	3717.11	4412.67	7875.87	7722.22	8334.88	1.01312	7.39193e-23	Putative Rab GDP-dissociation inhibitor; GlcNAc-induced protein; Spider biofilm repressed
Ctropicalis.p4047	CP047872.1: 2192042-2194381	orf19.1669	AFG3	13868.6	14477.1	12555.9	6754.36	6871.74	6145.96	-0.998528	7.39599e-23	Similar to S. cerevisiae Afg3p, a subunit of the mitochondrial inner membrane m-AAA protease; likely to be essential for growth, based on an insertional mutagenesis strategy
Ctropicalis.p4537	CP047873.1: 1051232-1053553	orf19.3199	PIKA	842.635	682.05	803.037	0	0	0	-11.9918	8.4573e-23	Putative phosphatidylinositol kinase; non-sex gene located within the MTLa mating-type-like locus
Ctropicalis.p4923	CP047874.1: 825336-826664			138.203	131.689	140.56	502.869	601.516	500.112	2.01632	9.05722e-23
Ctropicalis.p3269	CP047872.1: 107817-109121	orf19.4199	SLY41	7048.34	9549.94	9812.72	2968.37	3307.91	3699.52	-1.35379	1.00112e-22	Protein involved in ER-to-Golgi transport; rat catheter and Spider biofilm induced
Ctropicalis.p3673	CP047872.1: 1129072-1132653	orf19.255	ZCF1	3241.73	3761.83	3666.09	6772.45	7090.23	6807.49	1.00441	1.26895e-22	Zn(II)2Cys6 transcription factor; transcript regulated during hypha formation; 5'-UTR intron; mutants show decreased colonization of mouse kidneys; flow model biofilm induced; Spider biofilm induced
Ctropicalis.p4773	CP047874.1: 408701-410524	orf19.6512	EXO70	1180.76	1372.8	1406.75	2812.81	2766.45	2965.21	1.15953	1.48995e-22	Predicted subunit of the exocyst complex, involved in exocytosis; localizes to a crescent on the surface of the hyphal tip
Ctropicalis.p1666	CP047870.1: 1308043-1309203	orf19.1826	MDM34	10983.8	11540.2	10929.1	5999.15	5182.96	5049.64	-0.99336	1.73735e-22	Putative zinc finger transcription factor; macrophage-downregulated; flow model biofilm induced; flow model and Spider biofilm induced
Ctropicalis.p2306	CP047871.1: 204133-205489	orf19.4189	orf19.4189	990.23	842.313	759.256	261.383	235.906	257.52	-1.72885	1.834e-22	Has domain(s) with predicted hydrolase activity
Ctropicalis.p1108	CP047869.1: 2716279-2716572	orf19.2048	orf19.2048	735.293	650.991	410.159	1977.11	1983	1997.65	1.77981	1.90339e-22	Proten of unknown function; transcript positively regulated by Sfu1; Hap43 repressed; Spider biofilm induced
Ctropicalis.p2065	CP047870.1: 2284096-2285793	orf19.3331	ABC1	12950.8	12490.6	11736.8	6575.28	6015.16	5591.73	-0.981907	2.13718e-22	Putative ubiquinol-cytochrome-c reductase; induced upon adherence to polystyrene; flow model biofilm induced; Spider biofilm induced
Ctropicalis.p2831	CP047871.1: 1461295-1461630			801.04	781.438	962.031	2024.14	1951.66	2434.31	1.38409	2.23741e-22
Ctropicalis.p1592	CP047870.1: 1119376-1121163	orf19.2781	orf19.2781	3021.68	3151.84	3153.39	6795.06	5698.3	5886.58	1.02864	2.58086e-22	Protein with predicted serine/threonine kinase and tyrosine kinase domains; possibly an essential gene, disruptants not obtained by UAU1 method; Spider biofilm induced
Ctropicalis.p5347	CP047875.1: 934426-935040	orf19.4763	orf19.4763	657.47	677.08	794.972	1670.5	1763.64	2173.99	1.44856	2.70274e-22	Protein of unknown function; possibly membrane bound; mutants are viable; rat catheter biofilm repressed
Ctropicalis.p5240	CP047875.1: 644162-647392	orf19.7114	CSA1	31733	30252.4	26303.2	12373.6	13833.1	14660	-1.06074	2.84834e-22	Surface antigen on elongating hyphae and buds; strain variation in repeat number; ciclopirox, filament induced, alkaline induced by Rim101; Efg1-, Cph1, Hap43-regulated; required for WT RPMI biofilm formation; Bcr1-induced in a/a biofilms
Ctropicalis.p1588	CP047870.1: 1115001-1115525	orf19.2785	ATP7	18574.2	17374.3	16397.2	8485.46	8767.69	9261.4	-0.930817	2.85289e-22	Putative subunit of the F1F0-ATPase complex; colony morphology-related gene regulation by Ssn6; farnesol, macrophage-downregulated protein abundance; protein present in exponential and stationary yeast growth phases; Hap43-induced
Ctropicalis.p4408	CP047873.1: 735197-736647	orf19.6681	orf19.6681	8584.68	7476.46	6464.62	3255.99	3208.67	3323.5	-1.15215	2.85598e-22	Protein of unknown function; Spider biofilm induced
Ctropicalis.p2619	CP047871.1: 941019-942026	orf19.3799	orf19.3799	8859.74	8235.53	8134.06	14722.5	14748.9	15734.9	0.891862	3.61053e-22	Ortholog(s) have role in ER-dependent peroxisome organization, endoplasmic reticulum inheritance, endoplasmic reticulum tubular network maintenance, nuclear pore complex assembly, response to endoplasmic reticulum stress
Ctropicalis.p3966	CP047872.1: 1959012-1960187	orf19.7425	orf19.7425	322.026	349.1	301.859	946.949	975.832	848.137	1.56013	3.78362e-22	Ortholog(s) have uracil DNA N-glycosylase activity, role in DNA repair and mitochondrion, nucleus localization
Ctropicalis.p1910	CP047870.1: 1898707-1900344	orf19.3668	HGT2	345031	418511	424013	165333	166758	200049	-1.10754	4.41098e-22	Putative MFS glucose transporter; 20 member C. albicans glucose transporter family; 12 probable membrane-spanning segments; expressed in rich medium with 2% glucose; rat catheter and Spider biofilm induced
Ctropicalis.p547	CP047869.1: 1394823-1395338	orf19.2275	orf19.2275	4847.83	4898.58	4323.96	2211.36	2293.77	2146	-1.03078	4.45016e-22	Putative mitochondrial ribosomal protein; predicted role in aerobic respiration; Spider biofilm repressed
Ctropicalis.p2207	CP047870.1: 2621043-2622602	orf19.6077	orf19.6077	696.381	703.17	527.677	1596.34	1712.28	1766.25	1.44695	4.49217e-22	Putative protein of unknown function; shows colony morphology-related gene regulation by Ssn6p
Ctropicalis.p1274	CP047870.1: 271634-274648	orf19.1255	ZCF5	24082.2	26596.2	22373.3	12465	11977.2	12183.7	-0.946019	5.11776e-22	Zn(II)2Cys6 transcription factor; colony morphology-related gene regulation by Ssn6
Ctropicalis.p5132	CP047875.1: 364846-365703	orf19.7307	orf19.7307	6903.43	6093.72	5431.16	2822.76	2735.99	2734.75	-1.10157	5.37999e-22	Putative oxidoreductase; similar to S. cerevisiae Pga3p; possible Kex2p substrate
Ctropicalis.p331	CP047869.1: 861598-862854	orf19.4077	MIT1	6990.65	7993.27	9176.74	17717.1	17957.6	15442.8	1.13185	5.89552e-22	Mannosylinositol phosphorylceramide (MIPC) synthase catalytic subunit; sphingolipid biosynthesis; fluconazole, caspofungin induced; macrophage-repressed; Spider biofilm induced
Ctropicalis.p29	CP047869.1: 56762-57724	orf19.6726	orf19.6726	2645.98	3128.23	3085.41	1108.84	1297.05	1274.54	-1.21625	6.07671e-22	Ortholog(s) have DNA secondary structure binding activity and role in RNA polyadenylation, chromatin organization, negative regulation of transcription by RNA polymerase II, transcription elongation from RNA polymerase II promoter
Ctropicalis.p5227	CP047875.1: 607524-610364	orf19.2364	MIS11	6251.33	6794.41	7245.77	12170.1	12520.4	13503	0.963162	6.53589e-22	Predicted mitochondrial C1-tetrahydrofolate synthase precursor; putative protein of glycine catabolism; repressed by Efg1; fluconazole-induced; stationary phase enriched protein; rat catheter and Spider biofilm repressed
Ctropicalis.p4031	CP047872.1: 2153633-2156302	orf19.1684	orf19.1684	12675.7	16492.2	13591.7	6592.47	5868.92	5044.97	-1.23878	7.20049e-22	Ortholog of C. dubliniensis CD36 : Cd36_81500, C. parapsilosis CDC317 : CPAR2_503620, Candida tenuis NRRL Y-1498 : CANTEDRAFT_93693 and Debaryomyces hansenii CBS767 : DEHA2D15268g
Ctropicalis.p2954	CP047871.1: 1776599-1777567	orf19.2414	orf19.2414	24631	25735.3	23777.7	9177.36	8808.6	12440.3	-1.23464	7.37219e-22	Ortholog of S. cerevisiae Mpm1; a mitochondrial intermembrane space protein of unknown function; Hap43-repressed; Spider biofilm induced
Ctropicalis.p2526	CP047871.1: 722224-722892			3575.83	3628.9	3409.16	6276.82	6489.59	6565.83	0.91554	7.99068e-22
Ctropicalis.p3103	CP047871.1: 2156443-2157393	orf19.2520	orf19.2520	4935.05	5004.18	4739.88	2540.57	2420.86	2362.47	-0.952828	8.54673e-22	Ortholog(s) have structural constituent of ribosome activity and mitochondrial small ribosomal subunit localization
Ctropicalis.p2901	CP047871.1: 1652990-1655176	orf19.4368	orf19.4368	3766.36	2976.67	2978.26	1208.33	1287.47	1393.97	-1.27101	8.56112e-22	Has domain(s) with predicted hydrolase activity and role in cellular process
Ctropicalis.p3896	CP047872.1: 1719456-1720235	orf19.5893	RIP1	22140.6	20527.3	19405.4	10742.9	10707.2	10907.3	-0.889517	8.79196e-22	Putative ubiquinol cytochrome c-reductase; induced by high iron; Hap43, nitric oxide, alkaline repressed; Spider biofilm repressed
Ctropicalis.p200	CP047869.1: 526494-528314	orf19.5711	orf19.5711	2009.98	1989	1752.39	3955.12	3905.07	4830.37	1.19212	8.82824e-22	Putative phosphatidylinositol transfer protein; possibly an essential gene, disruptants not obtained by UAU1 method
Ctropicalis.p3802	CP047872.1: 1472967-1476026	orf19.1616	FGR23	0	0	0	674.712	532.747	606.479	11.7326	9.00116e-22	Protein of unknown function; repressed by a1/alpha2 in white-phase cells, a-specific, alpha factor-induced; Hap43-repressed; flow model biofilm induced; Tn mutation affects filamentous growth;
Ctropicalis.p370	CP047869.1: 977442-978392	orf19.5338	GAL4	186.507	326.738	179.733	860.123	1028.06	1247.48	2.22529	1.10641e-21	Zn(II)2Cys6 transcription factor; involved in control of glycolysis; ortholog of S. cerevisiae Gal4, but not involved in regulation of galactose utilization genes; caspofungin repressed; Spider biofilm repressed
Ctropicalis.p4295	CP047873.1: 379197-380336	orf19.4299	MSW1	5258.42	5088.66	4111.96	2098.3	2133.6	2007.91	-1.16225	1.19689e-21	Protein similar to S. cerevisiae Msw1p, which is mitochondrial tryptophanyl-tRNA synthetase; Hap43p-repressed gene; likely to be essential for growth, based on an insertional mutagenesis strategy
Ctropicalis.p2817	CP047871.1: 1423551-1423958	orf19.6630	orf19.6630	697.723	698.2	536.894	144.71	107.942	168.881	-2.14594	1.24852e-21	Ortholog(s) have role in ubiquitin-dependent ERAD pathway
Ctropicalis.p5528	CP047875.1: 1400304-1400792	orf19.5250	orf19.5250	1971.07	2251.14	2260.49	832.085	960.163	783.757	-1.28057	1.32644e-21	Has domain(s) with predicted cofactor binding activity
Ctropicalis.p342	CP047869.1: 898082-899413	orf19.210	orf19.210	2557.42	2734.41	2767.42	1278.88	1178.66	1246.55	-1.07065	1.36759e-21	Ortholog(s) have role in division septum assembly, protein localization to bud neck and cytoplasm, division septum localization
Ctropicalis.p2845	CP047871.1: 1507852-1509762	orf19.707	APG7	2514.49	2658.63	2821.57	1012.07	1209.13	1173.77	-1.18469	1.42598e-21	Ortholog(s) have Atg12 activating enzyme activity, Atg8 activating enzyme activity
Ctropicalis.p3680	CP047872.1: 1145792-1146304	orf19.5960	NCE102	23317.4	24511.5	23731.6	41299.5	41534.2	48109.6	0.922177	1.89112e-21	Non classical protein export protein; localized to plasma membrane; Hap43-induced gene; flow model biofilm induced; Spider biofilm induced
Ctropicalis.p3640	CP047872.1: 1035836-1037422	orf19.300	AIP2	7340.85	6767.08	6131.65	3306.63	2877.01	2564.94	-1.16017	1.89112e-21	Putative actin interacting protein; regulated by Gcn4; induced in response to amino acid starvation (3-AT); repressed by elevated CO2; flow model biofilm repressed
Ctropicalis.p4225	CP047873.1: 225034-226302	orf19.3910	orf19.3910	311.292	321.768	421.681	1454.34	1224.8	941.442	1.82908	1.90114e-21	Has domain(s) with predicted RNA binding, ribonuclease T2 activity
Ctropicalis.p527	CP047869.1: 1353895-1355451	orf19.2253	orf19.2253	682.963	954.124	826.08	236.963	134.928	167.015	-2.14319	2.08671e-21	Protein of unknown function; expression regulated by white-opaque switch; repressed by alpha pheromone in SpiderM medium; Spider biofilm induced
Ctropicalis.p3210	CP047871.1: 2464038-2465264	orf19.7520	POT1	8429.03	8629.36	8816.12	4214.69	3526.4	2874.71	-1.23537	2.19716e-21	Putative peroxisomal 3-oxoacyl CoA thiolase; transcript regulated by Nrg1 and Mig1; farnesol regulated; Hap43-repressed
Ctropicalis.p2903	CP047871.1: 1659916-1662345	orf19.4366	orf19.4366	122.102	126.72	191.254	760.634	701.624	520.639	2.22364	2.37506e-21	Ortholog of C. dubliniensis CD36 : Cd36_28870, Candida tropicalis MYA-3404 : CTRG_00731 and Candida albicans WO-1 : CAWG_01703
Ctropicalis.p903	CP047869.1: 2200210-2200491			269.697	275.801	187.798	794.099	941.882	810.815	1.84521	2.58341e-21
Ctropicalis.p206	CP047869.1: 539178-541196	orf19.5622	GLC3	9886.2	11592.4	12371.6	21258	21981.9	24666.9	1.05513	2.59976e-21	Putative 1,4-glucan branching enzyme; fluconazole-induced; colony morphology-related gene regulation by Ssn6; stationary phase enriched protein
Ctropicalis.p1408	CP047870.1: 647798-648970	orf19.5064	MRPL3	8956.35	7009.33	7004.97	3327.44	3499.42	3017.46	-1.17201	2.70447e-21	Ribosomal protein of the large subunit, mitochondrial; repressed in core stress response; protein present in exponential and stationary growth phase yeast cultures
Ctropicalis.p71	CP047869.1: 159758-160969	orf19.6800	POS5	2533.27	3017.67	3040.48	5674.46	5693.08	5584.27	1.03093	2.83951e-21	Protein similar to S. cerevisiae Pos5p, a mitochondrial NADH kinase involved in the oxidative stress response; planktonic growth-induced gene; likely to be essential for growth, based on an insertional mutagenesis strategy
Ctropicalis.p2598	CP047871.1: 871565-873016	orf19.542	HXK2	6800.11	7949.79	11272.5	20970.4	23359	22834.4	1.4194	2.87657e-21	Hexokinase II; antigenic in humans; repressed by human neutrophils; Efg1-regulated; fluconazole-induced; gene regulation by Ssn6; present in exponential and stationary growth phase; flow model biofilm induced; Spider biofilm repressed
Ctropicalis.p5772	CP047875.1: 2042089-2042940	orf19.7238	NPL3	14158.4	14060.9	15846.4	7976.26	7387.94	7289.87	-0.909387	3.22146e-21	Putative RNA-binding protein; required for normal flow model biofilm growth; nuclear export is facilitated by Hmt1p; transcript upregulated in RHE model of oralcandidiasis; Spider biofilm repressed
Ctropicalis.p5110	CP047875.1: 308870-309895	orf19.7324	THI13	857.394	939.216	759.256	222.492	168.007	96.1035	-2.34523	3.33758e-21	Thiamin pyrimidine synthase; synthesis of the thiamine precursor hydroxymethylpyrimidine phosphate; single-turnover enzyme that provides histidine for HMP-P formation; induced by nitric oxide independent of Yhb1; Spider biofilm induced
Ctropicalis.p4140	CP047873.1: 36619-37614	orf19.4028	RER2	4407.73	5053.88	5508.35	9651.28	9472.8	10280.3	1.02455	4.27951e-21	Putative cis-prenyltransferase involved in dolichol synthesis; participates in endoplasmic reticulum (ER) protein sorting; flow model biofilm induced
Ctropicalis.p3313	CP047872.1: 210828-212078	orf19.3651	PGK1	27319.9	32046.4	34914.2	58541.7	64279.6	71817.3	1.0967	4.43639e-21	Phosphoglycerate kinase; localizes to cell wall and cytoplasm; antigenic in murine/human infection; flow model biofilm, Hog1-, Hap43-, GCN-induced; repressed upon phagocytosis; repressed in Spider biofilms by Bcr1, Ndt80, Rob1, Brg1
Ctropicalis.p266	CP047869.1: 702923-704578	orf19.5346	orf19.5346	1029.14	1023.7	996.595	1995.2	2243.28	2193.59	1.12717	4.60273e-21	Ortholog(s) have role in transcription by RNA polymerase II and transcription factor TFIID complex localization
Ctropicalis.p5247	CP047875.1: 662887-664311	orf19.734	GLK1	8164.7	9614.54	9831.15	16995.3	18110.8	20658.5	1.06484	5.11242e-21	Putative glucokinase; transcript regulated upon yeast-hyphal switch; Efg1 regulated; fluconazole-induced; induced in core stress response; colony morphology-related gene regulation by Ssn6; GlcNAc-induced protein
Ctropicalis.p260	CP047869.1: 689403-690611	orf19.5339	orf19.5339	16211.3	16165.4	15906.4	7884.91	7167.71	5476.97	-1.18372	5.48545e-21	Ortholog of S. cerevisiae Spg5; required for proteasome assembly during quiescence; transcript detected on high-resolution tiling arrays; Spider biofilm induced
Ctropicalis.p2033	CP047870.1: 2193270-2194448	orf19.767	ERG3	26999.2	29589	32430.2	54157	56277.9	66350.6	1.04066	5.60883e-21	C-5 sterol desaturase; introduces C-5(6) double bond into episterol; some clinical isolates show increased azole resistance and defects in hyphal growth and virulence; Efg1p-repressed; fluconazole-induced
Ctropicalis.p3677	CP047872.1: 1137616-1139733	orf19.6953	IRS4	771.521	819.95	798.428	1765.47	1624.36	1797.98	1.16813	6.95989e-21	Protein with roles in cell wall integrity, systemic (but not oral) murine infection, adherence, hyphal growth, and agar-embedded filamentous growth; antigenic in human infection; similar to S. cerevisiae Irs4p
Ctropicalis.p859	CP047869.1: 2094309-2095028	orf19.1535	orf19.1535	758.103	689.504	597.957	195.359	201.086	168.881	-1.80625	8.0075e-21	Protein of unknown function; Hap43-induced gene
Ctropicalis.p3681	CP047872.1: 1148340-1148966	orf19.5961	orf19.5961	531.343	668.384	716.627	1884.85	1523.38	1627.23	1.44392	8.67394e-21	Ortholog(s) have role in proteasome regulatory particle assembly, proteolysis and cytosol, nucleus, proteasome regulatory particle localization
Ctropicalis.p5447	CP047875.1: 1193367-1194281	orf19.4885	MIR1	44226.2	42028.7	40132.3	23354.5	22865.5	21056.9	-0.859398	9.73919e-21	Putative mitochondrial phosphate transporter; caspofungin repressed; expression is increased in a fluconazole-resistant isolate; induced upon adherence to polystyrene
Ctropicalis.p5688	CP047875.1: 1819883-1820309	orf19.4967	COX19	2894.21	2786.59	2530.08	1288.83	1250.04	1170.04	-1.09634	9.77244e-21	Putative cytochrome c oxidase assembly protein; Plc1-regulated; rat catheter biofilm induced
Ctropicalis.p1783	CP047870.1: 1610338-1611198	orf19.1043	orf19.1043	680.28	719.32	880.23	1772.7	1759.28	1882.88	1.2994	9.81105e-21	Ortholog(s) have lysophosphatidic acid acyltransferase activity, role in cellular triglyceride homeostasis, lipid droplet organization and endoplasmic reticulum, lipid droplet localization
Ctropicalis.p1253	CP047870.1: 200353-203193	orf19.2881	MNN4	11434.6	13355.3	13220.7	6238.83	6619.29	6119.84	-0.95154	1.02928e-20	Regulator of mannosylphosphorylation of N-linked mannans to cell wall proteins; no role in virulence or normal interaction with macrophages; mutant induces inflammatory cytokines in dendritic cells; rat catheter and Spider biofilm induced
Ctropicalis.p1656	CP047870.1: 1288279-1289619	orf19.6267	orf19.6267	0	4.9694	4.60853	204.404	125.352	180.078	5.71895	1.0641e-20	Ortholog of C. dubliniensis CD36 : Cd36_06020, C. parapsilosis CDC317 : CPAR2_803380, Candida tenuis NRRL Y-1498 : CANTEDRAFT_91858 and Pichia stipitis Pignal : PICST_30337
Ctropicalis.p2521	CP047871.1: 710937-712439	orf19.1307	orf19.1307	320.684	327.98	316.837	818.518	887.911	1055.27	1.5663	1.15238e-20	Predicted membrane protein; rat catheter biofilm induced
Ctropicalis.p4322	CP047873.1: 474763-476529	orf19.4304	GAP1	4515.07	4221.5	3425.29	9896.39	9568.55	7826.37	1.21596	1.2928e-20	Amino acid permease; antigenic in human/mouse; 10-12 transmembrane regions; regulated by nitrogen source; alkaline, GlcNAc, phagocytosis induced; WT virulence in mice; Spider and flow model biofilm induced
Ctropicalis.p5725	CP047875.1: 1925962-1928115	orf19.5019	orf19.5019	2384.33	2579.12	3039.33	5275.6	5380.57	5725.16	1.08454	1.36098e-20	Ortholog of C. dubliniensis CD36 : Cd36_12800, C. parapsilosis CDC317 : CPAR2_203460, Candida tenuis NRRL Y-1498 : CANTEDRAFT_94106 and Debaryomyces hansenii CBS767 : DEHA2C13948g
Ctropicalis.p3384	CP047872.1: 362139-362969	orf19.3414	SUR7	16756.1	18124.6	17423.7	7959.98	8569.22	9572.1	-0.95222	1.37738e-20	Protein required for normal cell wall, plasma membrane, cytoskeletal organization, endocytosis; localizes to eisosome subdomains of plasma membrane; four transmembrane motifs; mutant shows ectopic, chitin-rich cell wall; fluconazole-induced
Ctropicalis.p2122	CP047870.1: 2426746-2428134	orf19.6032	SPE1	7678.98	7539.82	7046.45	3956.93	3865.9	3621.14	-0.909939	1.48719e-20	Ornithine decarboxylase; enzyme of polyamine biosynthesis; mutant is viable; functionally complements polyamine auxotrophy of S. cerevisiae spe1 mutant; downregulated upon adherence to polystyrene
Ctropicalis.p5379	CP047875.1: 1020997-1021722	orf19.2344	ASR1	1245.17	1305.71	1449.38	2677.14	2898.77	3441.07	1.22359	1.54397e-20	Heat shock protein; transcript regulated by cAMP, osmotic stress, ciclopirox olamine, ketoconazole; repressed by Cyr1, Ras1; colony morphology-related regulated by Ssn6; stationary phase enriched; Hap43-induced; Spider biofilm induced
Ctropicalis.p1992	CP047870.1: 2072676-2073659	orf19.55	orf19.55	497.798	449.73	491.961	1175.77	1142.97	1463.01	1.44376	1.60342e-20	Ortholog(s) have role in cellular zinc ion homeostasis
Ctropicalis.p1410	CP047870.1: 651500-653674	orf19.5258	orf19.5258	32.2026	48.4516	9.21707	304.796	356.035	381.615	3.59981	1.62663e-20	Protein of unknown function; induced by nitric oxide
Ctropicalis.p4795	CP047874.1: 476189-477049	orf19.6586	orf19.6586	5192.67	5099.84	5269.86	9150.22	9648.64	8700.64	0.871938	1.68617e-20	Protein of unknown function; transcript induced by benomyl or in azole-resistant strain overexpressing MDR1; Ssn6 colony morphology-related regulation; induced by NO; Hap43-repressed; rat catheter and flow model biofilm induced
Ctropicalis.p1771	CP047870.1: 1589511-1590215	orf19.1028	ELA1	207.975	331.707	292.642	967.751	949.717	857.468	1.78618	1.71921e-20	Elongin A; F-box protein; ubiquitin-protein ligase; role in protein ubiquitination and ubiquitin-dependent protein catabolism; rat catheter biofilm induced
Ctropicalis.p142	CP047869.1: 340765-342459	orf19.7436	AAF1	6268.77	7435.46	7007.27	3360	3284.4	2733.82	-1.09287	1.96984e-20	Possible regulatory protein; possible adhesin-like; Glu-rich domain; production in S. cerevisiae increases endothelial cell adherence and flocculence; flow model biofilm, alkaline or caspofungin induced
Ctropicalis.p2815	CP047871.1: 1420088-1420552	orf19.6628	orf19.6628	546.102	617.447	455.093	113.959	134.057	133.425	-2.03611	1.96984e-20	Protein of unknown function; rat catheter biofilm repressed
Ctropicalis.p2103	CP047870.1: 2372152-2372625	orf19.3290	orf19.3290	4445.3	3779.23	3662.63	1833.3	1764.51	1857.69	-1.07311	2.02365e-20	Plasma membrane-localized protein; repressed by nitric oxide; Hap43p-repressed gene
Ctropicalis.p4034	CP047872.1: 2159705-2160877	orf19.1682	orf19.1682	13062.2	12268.2	11962.6	6580.71	6407.76	6873.74	-0.858432	2.02902e-20	Membrane protein; Hap43p-repressed gene; repressed by nitric oxide
Ctropicalis.p5605	CP047875.1: 1591780-1596219	orf19.6000	CDR1	445.469	346.615	425.137	1079	1023.71	1116.85	1.45445	2.30171e-20	Multidrug transporter of ABC superfamily; transports phospholipids in an in-to-out direction; induced by beta-estradiol, progesterone, corticosteroid, or cholesterol; Spider biofilm induced
Ctropicalis.p5387	CP047875.1: 1037864-1041663	orf19.1840	orf19.1840	8344.5	8712.59	9090.33	14485.5	16064.2	16470.1	0.897459	2.39619e-20	Predicted lipid-binding ER protein; involved in ER-plasma membrane tethering; Spider biofilm induced
Ctropicalis.p212	CP047869.1: 553066-553965	orf19.5615	AYR2	95.266	132.931	82.9536	431.418	531.006	858.401	2.5993	2.49011e-20	Putative NADPH-dependent 1-acyl dihydroxyacetone phosphate reductase; shows colony morphology-related gene regulation by Ssn6p
Ctropicalis.p4635	CP047874.1: 59309-61462	orf19.5125	orf19.5125	13494.2	14565.3	12361.2	7209.29	6196.23	6306.45	-0.986338	2.54495e-20	Protein of unknown function; induced by ketoconazole; Spider, F-12/CO2 and flow model biofilm induced
Ctropicalis.p4371	CP047873.1: 614144-615070	orf19.4444	PHO15	323.368	327.98	482.744	1065.43	1189.1	1269.87	1.68728	3.25246e-20	4-nitrophenyl phosphatase, possible histone H2A phosphatase; involved in regulation of white-opaque switch; hyphal repressed; induced in core stress response; induced by cadmium stress via Hog1; rat catheter and Spider biofilm repressed
Ctropicalis.p4200	CP047873.1: 168068-169798	orf19.3982	orf19.3982	590.381	643.537	743.126	170.939	161.043	96.1035	-2.15725	3.50715e-20	Maltase; induced during growth on sucrose; induced by alpha pheromone in SpiderM medium; early-stage flow model biofilm indced
Ctropicalis.p5253	CP047875.1: 684242-684484	orf19.3712	orf19.3712	5302.69	5865.13	6499.18	11102	10651.5	11823.5	0.977013	3.90308e-20	Protein of unknown function; induced by Mnl1 under weak acid stress; flow model biofilm induced; Spider biofilm induced
Ctropicalis.p1678	CP047870.1: 1353044-1353451	orf19.2439	ACP1	4119.25	3719.59	4147.68	1978.92	2012.6	1944.46	-0.963203	4.06768e-20	Putative mitochondrial acyl carrier protein involved in fatty acid biosynthesis; shows colony morphology-related gene regulation by Ssn6p; protein newly produced during adaptation to the serum
Ctropicalis.p5438	CP047875.1: 1167944-1169677	orf19.4907	orf19.4907	13243.3	14736.7	15538.8	26156.4	27132.7	32576.3	1.03117	4.9801e-20	Putative protein of unknown function; Hap43p-repressed gene; increased transcription is observed upon fluphenazine treatment; possibly transcriptionally regulated by Tac1p; induced by nitric oxide; fungal-specific (no human/murine homolog
Ctropicalis.p856	CP047869.1: 2087953-2089218	orf19.1536	orf19.1536	6070.19	5891.22	5638.54	2991.89	2875.27	3163.95	-0.912288	4.99374e-20	Putative zinc transporter essential for tolerance to zinc; plays a role in zincosome formation; Hap43-induced; required for normal filamentous growth; mRNA binds She3 and is localized to hyphal tips
Ctropicalis.p5501	CP047875.1: 1339611-1340531	orf19.4817	RAM2	458.887	523.029	485.048	1227.33	1109.89	1414.49	1.40459	5.30221e-20	Alpha subunit of heterodimeric protein geranylgeranyltransferase type I and farnesyltransferase; a-specific transcript; lovastatin, fluconazole regulated; GGTase I binds zinc, is Mg-dependent; Cdc42 substrate; rat catheter biofilm repressed
Ctropicalis.p4405	CP047873.1: 724782-725963	orf19.4245	orf19.4245	2015.35	1793.95	1580.73	3814.93	3557.74	4208.96	1.15369	6.15535e-20	Protein with a predicted pleckstrin domain; Hap43-repressed gene
Ctropicalis.p184	CP047869.1: 480782-482353	orf19.5551	MIF2	16497.1	18552	19919.2	8921.4	8792.93	9773.64	-0.949184	6.23116e-20	Centromere-associated protein; similar to CENP-C proteins; Cse4p and Mif2p colocalize at C. albicans centromeres
Ctropicalis.p1066	CP047869.1: 2632436-2634307	orf19.893	PGA17	1470.59	1437.4	1462.06	344.592	401.301	578.487	-1.67174	6.66572e-20	Putative GPI-anchored protein; exogenously expressed protein substrate for Kex2 processing in vitro; repressed by alpha pheromone in SpiderM medium; macrophage-induced; induced in oralpharyngeal candidiasis; Spider biofilm induced
Ctropicalis.p5314	CP047875.1: 845490-845848	orf19.4225.1	orf19.4225.1	3189.4	2854.92	2798.53	1202	1339.7	1413.56	-1.10976	7.01956e-20	Ortholog(s) have oxoglutarate dehydrogenase (succinyl-transferring) activity, structural constituent of ribosome activity and role in 2-oxoglutarate metabolic process, tricarboxylic acid cycle
Ctropicalis.p262	CP047869.1: 694040-695767	orf19.5342	orf19.5342	385.089	367.735	449.332	1038.3	970.609	1128.98	1.43512	7.29156e-20	Ortholog(s) have cytosol, extracellular region localization
Ctropicalis.p4220	CP047873.1: 211315-211848	orf19.4250	orf19.4250	2898.23	2508.3	2394.13	5252.99	4817.35	5213.85	1.02069	7.73254e-20	Ortholog of C. dubliniensis CD36 : Cd36_52200, C. parapsilosis CDC317 : CPAR2_502480, Candida tenuis NRRL Y-1498 : CANTEDRAFT_115972 and Debaryomyces hansenii CBS767 : DEHA2G19976g
Ctropicalis.p2072	CP047870.1: 2301939-2304101	orf19.3325	orf19.3325	1132.46	1382.73	1498.93	2796.53	2971.02	3201.27	1.2107	8.37592e-20	Putative glycogen synthesis initiator; regulated by Efg1 and Efh1; Hog1-repressed; colony morphology-related gene regulation by Ssn6; induced by prostaglandins; flow model biofilm induced
Ctropicalis.p2536	CP047871.1: 750764-751762	orf19.1318	orf19.1318	615.875	561.542	482.744	159.181	129.705	134.358	-1.92355	8.46454e-20	Ortholog of C. dubliniensis CD36 : Cd36_43350, C. parapsilosis CDC317 : CPAR2_403560, Debaryomyces hansenii CBS767 : DEHA2A08250g and Pichia stipitis Pignal : PICST_29838
Ctropicalis.p1541	CP047870.1: 977208-979322	orf19.681	HAP43	9597.72	9474.15	9376.06	5309.97	5119.42	4723.07	-0.858511	1.11221e-19	CCAAT-binding factor-dependent transcription factor; repressor; also called CAP2; required for low iron response; similar to bZIP transcription factor AP-1; repressed by Sfu1; ciclopirox olamine induced; rat catheter, Spider biofilm induced
Ctropicalis.p3101	CP047871.1: 2151568-2152296	orf19.2524	MGE1	6923.56	6657.75	5974.96	3134.79	3336.63	3317.91	-0.947872	1.1341e-19	Putative mitochondrial matrix cochaperone; overexpression increases resistance to fluconazole; macrophage/pseudohyphal-repressed
Ctropicalis.p523	CP047869.1: 1345712-1346605	orf19.2250	SPE3	8850.35	7585.78	8204.34	4396.48	4101.8	4100.73	-0.917253	1.14707e-19	Putative spermidine synthase; predicted role in pantothenate and spermidine biosynthesis; Spider biofilm repressed
Ctropicalis.p2758	CP047871.1: 1288204-1289067	orf19.3518	orf19.3518	6683.38	6613.02	6132.81	3420.59	3024.99	2687.17	-1.03913	1.1753e-19	Ortholog(s) have dicarboxylic acid transmembrane transporter activity, role in mitochondrial transport and mitochondrial inner membrane localization
Ctropicalis.p1862	CP047870.1: 1787841-1788443	orf19.2954	orf19.2954	6687.41	6098.69	6511.86	3175.49	3195.61	3510.11	-0.915063	1.19073e-19	Protein of unknown function; Hap43-repressed gene; repressed by nitric oxide
Ctropicalis.p3893	CP047872.1: 1713009-1715756	orf19.5892	orf19.5892	1721.5	2220.08	2444.83	4602.7	4745.1	5729.82	1.29026	1.66387e-19	Ortholog of S. cerevisiae Hul4; similar to hect domain E3 ubiquitin-protein ligases; Hap43-repressed gene
Ctropicalis.p4912	CP047874.1: 798497-799024			140.886	208.715	531.133	11943.1	12751.1	16794.8	5.61028	1.94382e-19
Ctropicalis.p1097	CP047869.1: 2698742-2699935	orf19.2038	orf19.2038	512.558	525.514	588.74	1363.9	1184.75	1275.47	1.28231	1.949e-19	Protein of unknown function; Spider biofilm induced
Ctropicalis.p2202	CP047870.1: 2614736-2616310			327.393	339.161	462.005	1796.22	1427.62	960.102	1.94128	1.96724e-19
Ctropicalis.p5465	CP047875.1: 1259866-1261491			889.597	868.402	952.814	1865.86	1804.55	1870.75	1.08214	2.11689e-19
Ctropicalis.p56	CP047869.1: 118657-120618	orf19.6769	orf19.6769	3406.77	2970.46	3258.23	5783.9	5706.14	6035.86	0.913779	2.24593e-19	Has domain(s) with predicted intracellular localization
Ctropicalis.p4032	CP047872.1: 2156383-2156763	orf19.1684	orf19.1684	1944.23	1955.46	2138.36	936.096	737.315	678.323	-1.3106	2.39044e-19	Ortholog of C. dubliniensis CD36 : Cd36_81500, C. parapsilosis CDC317 : CPAR2_503620, Candida tenuis NRRL Y-1498 : CANTEDRAFT_93693 and Debaryomyces hansenii CBS767 : DEHA2D15268g
Ctropicalis.p962	CP047869.1: 2343625-2344041	orf19.2016	ERG28	716.508	501.909	659.02	1511.32	1580.83	1734.53	1.41304	2.57814e-19	Ortholog(s) have protein binding, bridging activity, role in demethylation, ergosterol biosynthetic process and endoplasmic reticulum membrane localization
Ctropicalis.p5654	CP047875.1: 1729911-1731218	orf19.4933	FAD3	15932.2	14007.5	12424.6	5877.96	5096.79	3222.73	-1.52753	3.36383e-19	Omega-3 fatty acid desaturase; production of alpha-linolenic acid, a major component of membranes; caspofungin induced; Plc1-regulated; colony morphology-related gene regulation by Ssn6; Spider biofilm induced, flow model biofilm repressed
Ctropicalis.p5345	CP047875.1: 932010-933617	orf19.4747	HEM14	3412.13	2641.23	2818.12	5757.67	6198.84	7330.93	1.17142	4.32445e-19	Putative protoporphyrinogen oxidase; involved in heme biosynthesis; predicted Kex2p substrate; iron regulated transcript; Yfh1-induced; Hap43-repressed; rat catheter biofilm repressed
Ctropicalis.p2325	CP047871.1: 244649-246382	orf19.5634	FRP1	4737.81	4457.55	3488.66	9401.66	8837.33	8319.95	1.11591	4.69289e-19	Ferric reductase; alkaline-induced by Rim101; iron-chelation-induced by CCAAT-binding factor; fluconazole-repressed; ciclopirox-, hypoxia-, Hap43-induced; colony morphology-related regulation by Ssn6; Spider and flow model biofilm induced
Ctropicalis.p3762	CP047872.1: 1382929-1383963	orf19.7357	orf19.7357	7625.31	7907.55	7904.79	4405.53	4052.18	4264.94	-0.83115	5.58979e-19	Ortholog(s) have phosphopantothenate--cysteine ligase activity, role in acetyl-CoA biosynthetic process from pantothenate, coenzyme A biosynthetic process and CoA-synthesizing protein complex, cytoplasm, nucleus localization
Ctropicalis.p1896	CP047870.1: 1861890-1863302	orf19.1887	orf19.1887	20.1266	4.9694	14.9777	167.321	174.971	284.578	4.02213	5.61317e-19	Ortholog(s) have sterol esterase activity, role in sterol metabolic process and integral component of membrane, lipid droplet localization
Ctropicalis.p148	CP047869.1: 370367-372394	orf19.5381	orf19.5381	1843.6	2114.48	1916	804.952	908.803	850.936	-1.14485	6.10021e-19	Ortholog(s) have mRNA binding activity
Ctropicalis.p2077	CP047870.1: 2312058-2314370	orf19.3318	orf19.3318	1443.75	1388.95	1186.7	2678.95	2757.75	3232.06	1.15902	8.76862e-19	Ortholog(s) have lipid droplet, peroxisome localization
Ctropicalis.p887	CP047869.1: 2176640-2177386	orf19.1549	orf19.1549	8948.3	8326.22	8889.86	4378.4	4864.36	4082.07	-0.922749	8.87899e-19	Plasma membrane-associated protein identified in detergent-resistant membrane fraction (possible lipid raft component); repressed by nitric oxide; predicted transmembrane helix
Ctropicalis.p2816	CP047871.1: 1421081-1422391	orf19.6629	ISC1	2189.78	1936.82	1902.17	701.846	826.976	914.383	-1.25238	1.0402e-18	Mitochondrial membrane localized inositol phosphosphingolipid phospholipase C; hydrolyzes complex sphingolipids to produce ceramide; mutant is viable
Ctropicalis.p4815	CP047874.1: 536080-537345	orf19.6457	orf19.6457	491.09	496.94	534.59	1141.4	1128.17	1183.1	1.2311	1.04329e-18	Ortholog of S. cerevisiae : YBL086C, C. glabrata CBS138 : CAGL0C01815g, C. dubliniensis CD36 : Cd36_72270, C. parapsilosis CDC317 : CPAR2_702850 and Candida tenuis NRRL Y-1498 : CANTEDRAFT_107537
Ctropicalis.p5296	CP047875.1: 812780-812995	orf19.1105.2	PGA56	43694.9	40995	44203.9	24804.3	23962.3	24975.7	-0.755084	1.08518e-18	Regulator of sorbose utilization; putative GPI-anchor; hypha and cell wall regeneration induced; colony morphology-related gene regulation by Ssn6; induced by Tbf1, Hap43; Spider biofilm induced
Ctropicalis.p1514	CP047870.1: 911703-912239	orf19.2306	orf19.2306	1428.99	1149.17	1430.95	520.053	516.207	529.036	-1.30621	1.17778e-18	Ortholog(s) have acireductone dioxygenase (Ni2+-requiring) activity and role in L-methionine salvage from methylthioadenosine
Ctropicalis.p2406	CP047871.1: 437761-438726	orf19.4631	ERG251	113275	119431	134003	62696.7	63457.8	68776.6	-0.860904	1.32627e-18	C-4 sterol methyl oxidase; role in ergosterol biosynthesis; Hap43-induced; ketoconazole-induced; amphotericin B, caspofungin repressed; possibly essential gene, disruptants not obtained by UAU1 method; Spider biofilm repressed
Ctropicalis.p2607	CP047871.1: 906626-908623	orf19.606	orf19.606	8855.71	9113.87	8861.06	5160.74	4515.29	4474.88	-0.872962	1.36192e-18	Protein of unknown function; Hap43-induced; Spider biofilm induced
Ctropicalis.p4108	CP047872.1: 2320699-2321997	orf19.5444	TIM44	9715.79	10128.9	10129.6	5114.61	4683.3	3611.81	-1.11037	1.37062e-18	Protein involved in transport across membranes; Spider biofilm repressed
Ctropicalis.p671	CP047869.1: 1663534-1663821	orf19.4490.2	QCR8	9038.2	7490.12	7697.4	3923.46	3996.47	4194.97	-0.949211	1.39252e-18	Putative ubiquinol cytochrome c reductase; macrophage and pseudohyphal-induced protein; colony morphology-related gene regulation by Ssn6; Hap43-repressed; Spider biofilm repressed
Ctropicalis.p2707	CP047871.1: 1165120-1166733	orf19.6316	orf19.6316	691.014	642.294	732.757	1417.26	1603.46	1849.29	1.28786	1.44878e-18	Predicted membrane transporter, member of the L-amino acid transporter-3 (LAT3) family, major facilitator superfamily (MFS)
Ctropicalis.p371	CP047869.1: 983882-988951			692.356	878.341	762.712	1900.23	1674.84	1700.94	1.2271	1.5977e-18
Ctropicalis.p1772	CP047870.1: 1591624-1592493	orf19.4474	orf19.4474	2059.62	1750.47	1798.48	766.061	793.897	862.133	-1.16063	1.6699e-18	Ortholog(s) have proteasome binding activity and role in cellular response to arsenic-containing substance, proteasome-mediated ubiquitin-dependent protein catabolic process
Ctropicalis.p255	CP047869.1: 681713-683242	orf19.1357	FCY21	59464.8	60130.9	60022.7	35043.4	33301	29745.4	-0.822517	1.75641e-18	High affinity, high capacity, hypoxanthine-adenine-guanine-cytosine/H+ symporter; similar to S. cerevisiae Fcy2; mutation confers resistance to 5-fluorocytosine (5-FC); flow model biofilm induced
Ctropicalis.p664	CP047869.1: 1643200-1643664	orf19.150	TIM17	4226.59	3928.31	3820.47	2053.98	2085.72	1964.06	-0.921763	1.87627e-18	Predicted component of the Translocase of the Inner Mitochondrial membrane (TIM23 complex), involved in protein import into mitochondria
Ctropicalis.p4076	CP047872.1: 2262714-2264480	orf19.6993	GAP2	30764.2	28429.9	27737.6	69819.2	60066.3	48612.5	1.08783	1.94501e-18	General broad specificity amino acid permease; ketoconazole, flucytosine repressed; Ssy1-dependent histidine induction; regulated by Nrg1, Tup1; colony morphology-related gene regulation by Ssn6; Spider and flow model biofilm induced
Ctropicalis.p5561	CP047875.1: 1498824-1500263			238.836	140.385	146.321	659.337	811.307	621.407	2.04484	2.24575e-18
Ctropicalis.p387	CP047869.1: 1050955-1051638	orf19.4898	orf19.4898	1836.89	1914.46	1739.72	3831.21	3634.34	3206.87	1.00877	2.27501e-18	Putative protein of unknown function; induced by prostaglandins
Ctropicalis.p5022	CP047875.1: 103657-105819	orf19.7590	orf19.7590	21133	21169.6	19862.8	11985.6	11410.5	10492.1	-0.825143	2.44227e-18	Putative NADH-ubiquinone oxidoreductase; identified in detergent-resistant membrane fraction (possible lipid raft component); predicted N-terminal acetylation; repressed by nitric oxide
Ctropicalis.p775	CP047869.1: 1870603-1876140	orf19.4119	SPO72	1673.19	2242.44	1746.63	4137.81	3845.87	4081.14	1.14122	2.55335e-18	Protein described as similar to S. cerevisiae sporulation protein; ortholog of S. cerevisiae Atg2, an autophagic vesicle formation protein; up-regulation associated with azole resistance; Spider biofilm induced
Ctropicalis.p2679	CP047871.1: 1108201-1109106	orf19.2726	orf19.2726	1139.17	637.325	601.414	2513.44	2661.12	2421.25	1.72648	2.9183e-18	Putative plasma membrane protein; Plc1-regulated; Spider biofilm induced
Ctropicalis.p4856	CP047874.1: 667251-668288	orf19.6569	orf19.6569	428.026	221.138	364.074	1184.82	1138.62	1100.06	1.8082	3.06614e-18	Predicted transmembrane transporter; induced during chlamydospore formation in both C. albicans and C. dubliniensis
Ctropicalis.p4153	CP047873.1: 52358-53755	orf19.4013	orf19.4013	2664.76	2241.2	2276.62	4335.89	5035.85	5635.59	1.11403	3.72771e-18	Putative protein of unknown function; Hap43p-repressed gene; S. cerevisiae ortholog YHR045W localizes to the endoplasmic reticulum
Ctropicalis.p2573	CP047871.1: 822213-823757	orf19.6992	QDR2	2075.73	2977.91	3168.37	5764	6820.38	7092.07	1.30989	4.03032e-18	Predicted MFS membrane transporter, member of the drug:proton antiporter (12 spanner) (DHA1) family; Spider biofilm induced
Ctropicalis.p4298	CP047873.1: 391100-392074	orf19.4317	GRE3	2766.74	3517.09	5268.71	9840.31	10620.1	11009	1.49719	4.50089e-18	Putative D-xylose reductase; antigenic in murine systemic infection; soluble protein in hyphae; induced by farnesol, macrophage interaction and by Mnl1 under weak acid stress; stationary-phase enriched protein; Spider biofilm induced
Ctropicalis.p4860	CP047874.1: 675485-677002	orf19.6574	ALK6	116.734	77.0256	34.564	450.411	557.991	508.509	2.77797	4.83995e-18	Putative cytochrome P-450 of N-alkane-induced detoxification; macrophage-induced gene
Ctropicalis.p509	CP047869.1: 1316256-1317266	orf19.24	RTA2	20.1266	53.421	78.3451	1426.3	1341.44	985.295	4.68597	5.41366e-18	Flippase involved in sphingolipid long chain base release; mediates calcineurin-dependent ER stress response and resistance to azoles; Plc1p, Ca2+, calcineurin-regulated;
Ctropicalis.p693	CP047869.1: 1707638-1708849	orf19.1591	ERG10	12785.8	12515.4	12992.6	20558.8	20133	20641.7	0.730062	5.8183e-18	Acetyl-CoA acetyltransferase; role in ergosterol biosynthesis; soluble in hyphae; changes in protein abundance associated with azole resistance; fluconazole or ketoconazole induced; macrophage-downregulated protein; GlcNAc-induced protein
Ctropicalis.p4891	CP047874.1: 752511-752999	orf19.7078	orf19.7078	5693.15	4799.19	4779.05	2552.33	2451.33	2581.73	-0.959175	6.58497e-18	Ortholog of S. cerevisiae : YCL012C, C. dubliniensis CD36 : Cd36_65270, C. parapsilosis CDC317 : CPAR2_805430, Candida tenuis NRRL Y-1498 : CANTEDRAFT_96597 and Debaryomyces hansenii CBS767 : DEHA2G11022g
Ctropicalis.p952	CP047869.1: 2311396-2313393	orf19.5782	orf19.5782	493.773	409.975	470.07	1003.02	1181.27	1287.6	1.38854	6.86352e-18	Ortholog(s) have phospholipase activity, role in cardiolipin metabolic process, phosphatidylethanolamine metabolic process and mitochondrial matrix localization
Ctropicalis.p3478	CP047872.1: 620258-620953	orf19.1089	PEX11	5811.23	5322.22	5341.29	2614.74	2318.15	1661.75	-1.27077	6.90391e-18	Putative peroxisomal membrane protein; role in fatty acid oxidation; expression is Tac1-regulated; Hms1p-dependent induction by geldamycin; Spider biofilm induced
Ctropicalis.p3841	CP047872.1: 1566078-1567031	orf19.1662	orf19.1662	4812.95	3990.43	3728.3	1959.02	1968.2	1722.4	-1.09911	6.92196e-18	Ortholog(s) have structural constituent of ribosome activity and mitochondrial small ribosomal subunit localization
Ctropicalis.p2233	CP047871.1: 17686-17964	orf19.5660.1	orf19.5660.1	7748.75	6124.78	6337.89	3301.21	3306.16	2906.43	-1.03674	6.97463e-18	Ortholog(s) have proton-transporting ATP synthase activity, rotational mechanism, structural molecule activity and role in ATP synthesis coupled proton transport, cristae formation, protein complex oligomerization
Ctropicalis.p4543	CP047873.1: 1064347-1064928	orf19.3205	orf19.3205	3657.68	2871.07	2781.25	1397.36	1336.22	1342.65	-1.1413	7.15187e-18	Mitochondrial ribosomal protein of the large subunit; rat catheter biofilm induced
Ctropicalis.p2616	CP047871.1: 936762-937736	orf19.2681	RBT7	273.722	439.792	561.089	72.3552	69.6401	72.7774	-2.5172	7.16798e-18	Protein with similarity to RNase T2 enzymes; has putative secretion signal; expression is Tup1-repressed
Ctropicalis.p3289	CP047872.1: 147654-149727	orf19.99	HAL21	1724.18	1592.69	1648.7	2925.86	3193.87	3079.98	0.9403	7.17273e-18	Putative phosphoadenosine-5'-phosphate or 3'-phosphoadenosine 5'-phosphosulfate phosphatase; possible role in sulfur recycling; ortholog of S. cerevisiae Met22; predicted Kex2 substrate; F-12/CO2 biofilm induced
Ctropicalis.p4170	CP047873.1: 89933-90241	orf19.3992	orf19.3992	99.2913	75.7833	78.3451	397.954	315.121	386.28	2.16902	7.44088e-18	BLOC-1 complex subunit involved in endosomal maturation; Predicted ORF from Assembly 19; removed from Assembly 20; subsequently reinstated in Assembly 21 based on comparative genome analysis
Ctropicalis.p1841	CP047870.1: 1737500-1740124	orf19.775	orf19.775	2342.74	1916.94	1752.39	3887.28	4384.72	4351.72	1.12091	7.99403e-18	Ortholog of C. dubliniensis CD36 : Cd36_04450, C. parapsilosis CDC317 : CPAR2_105460, Debaryomyces hansenii CBS767 : DEHA2D07128g and Pichia stipitis Pignal : PICST_80203
Ctropicalis.p3938	CP047872.1: 1889893-1891023	orf19.7391	OCH1	3422.87	2894.67	2807.75	1489.61	1243.08	1122.45	-1.19336	8.24007e-18	Alpha-1,6-mannosyltransferase; initiates N-glycan outer chain branch addition; similar to S. cerevisiae Och1p; required for wild-type virulence in mouse intravenous infection; fungal-specific (no human or murine homolog)
Ctropicalis.p1290	CP047870.1: 314696-316033	orf19.1800	orf19.1800	15584.7	16790.3	15488.1	9188.21	8888.69	8263.04	-0.811484	8.60351e-18	Protein of unknown function; Spider biofilm induced
Ctropicalis.p228	CP047869.1: 596751-597083	orf19.1770	CYC1	54231.9	40222.3	40064.3	21306.8	20689.2	20952.4	-1.04514	8.97935e-18	Cytochrome c; complements defects of S. cerevisiae cyc1 cyc7 double mutant; induced in high iron; alkaline repressed; repressed by nitric oxide; Hap43-dependent repression in low iron; regulated by Sef1, Sfu1
Ctropicalis.p2721	CP047871.1: 1199129-1200187	orf19.1806	orf19.1806	1777.85	2136.84	2054.25	906.249	822.624	914.383	-1.12514	9.83874e-18	Ortholog of C. dubliniensis CD36 : Cd36_30340, C. parapsilosis CDC317 : CPAR2_203900, Candida tenuis NRRL Y-1498 : CANTEDRAFT_113094 and Debaryomyces hansenii CBS767 : DEHA2G22374g
Ctropicalis.p2664	CP047871.1: 1066889-1068931	orf19.2672	NCP1	8251.92	7912.52	6884	13462.6	13753.1	15803.9	0.950644	1.04166e-17	NADPH-cytochrome P450 reductase, acts with Erg11p in sterol 14 alpha-demethylation in ergosterol biosynthesis; subject to hypoxic regulation; ketoconazole-induced; caspofungin repressed
Ctropicalis.p1837	CP047870.1: 1725768-1731215	orf19.780	DUR1,2	452.178	400.036	361.77	2280.09	1219.57	1100.06	1.97026	1.09171e-17	Urea amidolyase; hydrolyzes urea to CO2; use of urea as N source and for hyphal switch in macrophage; regulated by Nrg1/Hap43; required for virulence; promotes mouse kidney and brain colonization; rat catheter and flow model biofilm induced
Ctropicalis.p2294	CP047871.1: 180707-182629			0	8.69644	4.60853	189.028	112.295	155.818	5.07725	1.15314e-17
Ctropicalis.p5403	CP047875.1: 1087457-1088452	orf19.989	orf19.989	5342.95	5209.17	4321.65	2524.29	2236.32	2347.54	-1.01545	1.16841e-17	Mitochondrial ribosomal protein of the small subunit; Spider biofilm repressed
Ctropicalis.p1540	CP047870.1: 974415-975854	orf19.680	TIM50	6794.75	6740.99	6344.8	3589.72	3728.36	3509.18	-0.826332	1.24111e-17	Predicted component of the Translocase of the Inner Mitochondrial membrane (TIM23 complex); involved in mitochondrial protein import; Spider biofilm repressed
Ctropicalis.p5147	CP047875.1: 396453-397631			739.318	873.371	926.315	1726.58	1821.09	1983.65	1.17484	1.49911e-17
Ctropicalis.p5588	CP047875.1: 1555915-1557261	orf19.6928	SAP9	572.938	418.672	442.419	1126.93	1453.74	1240.95	1.46547	1.50641e-17	Secreted aspartyl protease; roles in adhesion, cell surface integrity; induced by antifungal drugs, stationary phase, or in white-phase cells; farnesol-downregulated in biofilm; autocatalytic processing; GPI-anchor; Spider biofilm induced
Ctropicalis.p3934	CP047872.1: 1877914-1878840	orf19.7386	orf19.7386	3880.41	3541.94	3349.25	1497.75	1853.3	1429.42	-1.12123	1.61838e-17	Ortholog(s) have ribosome binding activity
Ctropicalis.p5258	CP047875.1: 704145-705491	orf19.6117	orf19.6117	4551.3	5171.9	5070.54	9292.22	8631.02	8211.72	0.871151	1.66928e-17	S. pombe ortholog SPAC5D6.04 is a predicted auxin family transmembrane transporter; ketoconazole and hypoxia induced
Ctropicalis.p1304	CP047870.1: 362111-366943	orf19.1097	ALS2	272.38	381.401	362.922	900.823	904.451	951.705	1.49057	1.68753e-17	ALS family protein; role in adhesion, biofilm formation, germ tube induction; expressed at infection of human buccal epithelial cells; putative GPI-anchor; induced by ketoconazole, low iron and at cell wall regeneration; regulated by Sfu1p
Ctropicalis.p3175	CP047871.1: 2344269-2344940	orf19.7486	MRPL6	8914.75	6652.78	6547.57	2958.42	3408.01	3332.83	-1.13834	1.76287e-17	Putative mitochondrial ribosomal protein
Ctropicalis.p1719	CP047870.1: 1462912-1463394	orf19.2480.1	AUT7	1145.88	1008.79	1444.78	2682.57	2602.8	2684.37	1.19766	1.81372e-17	Putative autophagosome protein; acts synergistically with Ysy6p to regulate unfolded protein response and mitochondrial function under ER stress; macrophage/pseudohyphal-repressed; alternatively spliced intron in 5' UTR
Ctropicalis.p4365	CP047873.1: 582140-584365	orf19.7156	FAA2-3	2478.26	3118.3	2366.48	1185.72	851.35	752.967	-1.46397	1.82043e-17	Predicted acyl CoA synthetase
Ctropicalis.p1635	CP047870.1: 1227832-1229532	orf19.6245	orf19.6245	32912.4	36669.2	36802.6	60165.2	57929.3	68680.4	0.862456	1.99186e-17	Protein of unknown function; regulated by osmotic stress via Hog1 and oxidative stress (Hog1- and Cap1-independent); induced by alpha pheromone in SpiderM medium; Spider biofilm induced
Ctropicalis.p1114	CP047869.1: 2727844-2730615	orf19.2057	orf19.2057	14538.1	14463.4	12999.5	8052.23	7490.66	7548.33	-0.813022	2.27294e-17	Ortholog(s) have ATP binding, ATPase activity, metallopeptidase activity, role in cellular protein-containing complex assembly, signal peptide processing and m-AAA complex, mitochondrial inner boundary membrane localization
Ctropicalis.p2471	CP047871.1: 596979-599609	orf19.1422	FZO1	19811.3	20036.6	17658.7	9911.76	9686.94	11029.5	-0.858611	2.4453e-17	Mitochondrial biogenesis protein; rat catheter and Spider biofilm induced
Ctropicalis.p650	CP047869.1: 1615095-1616408	orf19.4127	orf19.4127	13883.3	15001.4	16515.8	7619.91	7651.71	8532.69	-0.880717	2.4917e-17	Ortholog(s) have actin filament binding activity, role in actin cortical patch localization, actin filament bundle assembly, endocytosis and actin cortical patch localization
Ctropicalis.p2535	CP047871.1: 749237-750409			3848.21	2517	1464.36	246.912	177.582	238.859	-3.51052	2.52212e-17
Ctropicalis.p5121	CP047875.1: 334969-335289	orf19.7341.1	orf19.7341.1	32988.9	32314.7	33542.1	18950.7	18831.6	20027.8	-0.723286	2.90675e-17	Protein of unknown function; Spider biofilm induced
Ctropicalis.p579	CP047869.1: 1465266-1466132	orf19.2214	orf19.2214	3888.46	3491	3276.67	1751	1817.61	1722.4	-0.959615	3.53778e-17	Ortholog(s) have structural constituent of ribosome activity and mitochondrial large ribosomal subunit localization
Ctropicalis.p4204	CP047873.1: 179609-180454	orf19.3957	orf19.3957	4305.76	3873.64	3926.47	2074.79	1995.19	2187.99	-0.901504	3.68736e-17	Ortholog(s) have GTP cyclohydrolase I activity and role in folic acid-containing compound biosynthetic process
Ctropicalis.p844	CP047869.1: 2058765-2059996	orf19.1517	ARO3	11579.5	10017.1	9809.26	5771.23	5486.77	5303.42	-0.872959	3.90219e-17	3-deoxy-D-arabinoheptulosonate-7-phosphate synthase; aromatic amino acid synthesis; GCN-regulated; feedback-inhibited by phe if expressed in S. cerevisiae; decreased in stationary phase; flow model biofilm repressed
Ctropicalis.p3903	CP047872.1: 1737730-1738968	orf19.5911	CMK1	574.28	998.849	1092.22	2528.82	2578.42	2585.47	1.57987	4.43655e-17	Putative calcium/calmodulin-dependent protein kinase II; expression regulated upon white-opaque switching; biochemically purified Ca2+/CaM-dependent kinase is soluble, cytosolic, monomeric, and serine-autophosphorylated; Hap43p-repressed
Ctropicalis.p3246	CP047872.1: 50397-53159	orf19.2847.1	orf19.2847.1	676.255	887.037	1112.96	2187.84	2523.58	2170.26	1.41397	4.43655e-17	Pseudogene; formerly an ORF Predicted by Annotation Working Group that was subsequently removed from Assembly 20
Ctropicalis.p5068	CP047875.1: 207442-209748	orf19.335	orf19.335	2078.41	2293.38	2174.08	3949.69	3789.29	4499.14	0.953232	4.88001e-17	Sef1p-, Sfu1p-, and Hap43p-regulated gene
Ctropicalis.p5337	CP047875.1: 915402-917183	orf19.4737	TPO3	43274.9	36323.8	31971.7	15156.6	17784.3	18710.3	-1.06038	5.17259e-17	Putative polyamine transporter; MFS-MDR family; induced by Sfu1, regulated upon white-opaque; decreased expression in hyphae vs yeast-form cells; regulated by Nrg1; Spider biofilm repressed
Ctropicalis.p2341	CP047871.1: 282947-283333	orf19.5648	orf19.5648	2066.33	2124.42	1992.04	763.348	1020.23	762.297	-1.22943	5.19863e-17	Ortholog of C. dubliniensis CD36 : Cd36_40300, C. parapsilosis CDC317 : CPAR2_402190, Candida tenuis NRRL Y-1498 : cten_CGOB_00197 and Debaryomyces hansenii CBS767 : DEHA2F06160g
Ctropicalis.p2804	CP047871.1: 1394778-1396226	orf19.3870	ADE13	20688.8	19852.7	19236	11074	10831.6	11938.3	-0.770315	5.54182e-17	Adenylosuccinate lyase; enzyme of adenine biosynthesis; soluble protein in hyphae; not induced during GCN response, in contrast to the S. cerevisiae ortholog; repressed by nitric oxide
Ctropicalis.p3407	CP047872.1: 443880-444668	orf19.3441	FRP6	28555.7	27679.5	22512.7	4209.27	3182.55	1718.67	-3.06266	5.596e-17	Putative ammonia transport protein; regulated by Nrg1 and Tup1; regulated by Ssn6; induced by human neutrophils
Ctropicalis.p3443	CP047872.1: 532680-533804	orf19.5517	orf19.5517	40.2532	54.6634	93.3228	573.415	637.207	246.324	3.00459	5.66645e-17	Similar to alcohol dehydrogenases; induced by benomyl treatment, nitric oxide; induced in core stress response; oxidative stress-induced via Cap1; Spider biofilm repressed
Ctropicalis.p4297	CP047873.1: 388381-389847	orf19.4318	MIG1	7352.93	9367.31	10176.8	16639	17847.9	19534.2	1.05691	5.77772e-17	C2H2 transcription factor; repressor; regulates genes for carbon source utilization; Tup1-dependent and independent functions; hyphal, Hap43 and caspofungin repressed; Spider and flow model biofilm induced
Ctropicalis.p5120	CP047875.1: 333361-333792			1899.95	1909.49	1804.24	951.471	792.156	799.619	-1.09235	5.84748e-17
Ctropicalis.p820	CP047869.1: 1992237-1992572	orf19.819	ACP12	6162.77	4323.37	4788.27	2281.9	2295.51	2160	-1.13001	5.97028e-17	Putative mitochondrial acyl carrier protein
Ctropicalis.p430	CP047869.1: 1131653-1132993	orf19.3616	ERG9	2297.12	2319.47	2273.16	4227.35	4181.89	5495.63	1.06377	6.66238e-17	Putative farnesyl-diphosphate farnesyl transferase (squalene synthase); sterol biosynthesis pathway; likely essential for growth; regulated by fluconazole, lovastatin; amphotericin B, caspofungin repressed; Spider biofilm repressed
Ctropicalis.p3201	CP047871.1: 2438126-2438678	orf19.7509.1	ATP17	8579.31	6435.37	6585.59	3322.01	3367.1	3444.8	-1.04124	6.82793e-17	Mitochondrial ATPase complex subunit; downregulated by Efg1p; flucytosine induced; caspofungin repressed
Ctropicalis.p1843	CP047870.1: 1743133-1744452	orf19.772	LYS21	10461.8	12125.3	10914.2	5847.21	5337.04	6270.99	-0.890487	6.90319e-17	Homocitrate synthase, major isoform; lysine biosynthesis; expression increased in a fluconazole-resistant isolate; colony morphology-related gene regulation by Ssn6; ketoconazole-repressed; regulated by Gcn2, Gcn4, Hap43
Ctropicalis.p1237	CP047870.1: 168706-169317	orf19.2892	orf19.2892	716.508	1021.21	1103.74	2168.85	2262.43	2631.18	1.36394	7.16018e-17	Ortholog of C. dubliniensis CD36 : Cd36_45910, C. parapsilosis CDC317 : CPAR2_501110, Candida tenuis NRRL Y-1498 : CANTEDRAFT_119393 and Debaryomyces hansenii CBS767 : DEHA2E08976g
Ctropicalis.p5378	CP047875.1: 1018707-1019618			27930.4	28006.3	27418.5	15549.1	15992	16917	-0.73199	7.7045e-17
Ctropicalis.p1214	CP047870.1: 93035-94987	orf19.3133	GUT2	55820.5	67777.6	65699.3	34114.6	29381.2	24355.3	-1.05768	8.50098e-17	Glycerol-3-phosphate dehydrogenase; Plc1p-regulated; rat catheter biofilm induced; Spider biofilm induced
Ctropicalis.p5369	CP047875.1: 988686-991469	orf19.4766	ARG81	778.229	732.986	747.735	1595.43	1450.26	1503.13	1.05982	8.72403e-17	Zn(II)2Cys6 transcription factor; required for utilization of ornithine as a nitrogen source and for wild-type resistance to caffeine; required for yeast cell adherence to silicone substrate
Ctropicalis.p4093	CP047872.1: 2291727-2294654	orf19.5426	orf19.5426	5075.93	5330.92	4971.46	2915.92	2715.09	2594.8	-0.852493	9.08095e-17	Putative patatin-like phospholipase; macrophage-regulated gene; fungal-specific (no human or murine homolog)
Ctropicalis.p1997	CP047870.1: 2087552-2088706	orf19.4056	BRG1	116.734	242.258	217.753	777.819	929.695	647.533	2.08022	9.25523e-17	Transcription factor; recruits Hda1 to hypha-specific promoters; Tn mutation affects filamentation; Hap43-repressed; Spider and flow model biofilm induced; required for Spider biofilm formation; Bcr1-repressed in RPMI a/a biofilms
Ctropicalis.p2574	CP047871.1: 825233-825652	orf19.510	orf19.510	9727.87	11783.7	13809.5	21769.9	23752.5	25727.8	1.06341	9.62652e-17	Protein of unknown function; Spider biofilm induced
Ctropicalis.p3506	CP047872.1: 685783-687411	orf19.5725	CCZ1	289.823	313.072	236.187	766.965	734.703	756.699	1.47885	1.02507e-16	Protein involved in oxidative stress response and autophagy; mutants have fragmented mitochondria and attenuated virulence
Ctropicalis.p3862	CP047872.1: 1633920-1637108	orf19.5965	orf19.5965	3743.55	3508.39	3739.82	5948.5	6209.29	6307.38	0.799051	1.03983e-16	Ortholog(s) have ubiquitin-ubiquitin ligase activity and role in cellular response to ethanol, positive regulation of protein ubiquitination, protein ubiquitination, ubiquitin-dependent ERAD pathway
Ctropicalis.p2735	CP047871.1: 1228132-1229250	orf19.646	GLN1	101657	106902	111744	61286.7	58246.1	48709.6	-0.878578	1.03983e-16	Putative glutamate synthase; regulated by Tsa1, Tsa1B under H2O2 stress conditions; Spider biofilm induced
Ctropicalis.p1679	CP047870.1: 1353734-1354240	orf19.2438	orf19.2438	3593.27	3299.68	3031.26	1533.93	1723.59	1582.44	-0.985327	1.05271e-16	Has domain(s) with predicted structural constituent of ribosome activity, role in translation and ribosome, small ribosomal subunit localization
Ctropicalis.p2042	CP047870.1: 2221365-2224046	orf19.3359	ARP8	1272	1357.89	1655.62	2798.34	2889.19	2943.75	1.06083	1.10743e-16	Putative chromatin-remodeling enzyme complex protein; mutation confers hypersensitivity to toxic ergosterol analog, and to amphotericin B; rat catheter biofilm induced
Ctropicalis.p1314	CP047870.1: 404987-407437	orf19.6863	VPH1	4042.77	4057.51	3972.56	6450.47	6706.34	7028.62	0.791931	1.10965e-16	Vacuolar H(+)-ATPase; transcription regulated by Nrg1, Mig1, and Tup1
Ctropicalis.p5459	CP047875.1: 1244777-1246627	orf19.4865	SAC1	1145.88	956.609	1025.4	1944.55	2253.73	2468.83	1.14304	1.13481e-16	Putative phosphatidylinositol phosphate (PtdInsP) phosphatase, involved in cell wall integrity and morphogenesis
Ctropicalis.p5271	CP047875.1: 746653-747096	orf19.392	orf19.392	1541.7	1237.38	1335.32	2555.04	2763.84	2916.7	1.05225	1.2007e-16	Ortholog(s) have role in mitochondrial respiratory chain complex III assembly and integral component of mitochondrial membrane localization
Ctropicalis.p5554	CP047875.1: 1479815-1481527	orf19.1153	GAD1	688.33	657.203	455.093	1467	1499.87	1941.66	1.49748	1.30267e-16	Putative glutamate decarboxylase; alkaline, macrophage-downregulated gene; amphotericin B induced; induced by Mnl1 under weak acid stress; stationary phase enriched protein; rat catheter biofilm repressed
Ctropicalis.p1554	CP047870.1: 1015581-1016606	orf19.4781	GRP1	547.444	685.777	740.822	1609	1377.13	1624.43	1.27391	1.39777e-16	Protein similar to dihydroflavonol-4-reductases
Ctropicalis.p4565	CP047873.1: 1128433-1129299	orf19.935	AGA1	327.393	510.605	618.696	54.2664	106.201	88.6392	-2.49661	1.44523e-16	Protein with some similarity to agglutinin subunit; expression regulated upon white-opaque switch; Spider biofilm induced
Ctropicalis.p4831	CP047874.1: 573733-575484	orf19.6070	ENA2	12622.1	14620	15141.3	7503.24	7661.28	6452.93	-0.920824	1.47964e-16	Putative sodium transporter; induced by ciclopirox olamine; alkaline induced by Rim101; repressed by high-level peroxide stress; induced in oral candidiasis clinical isolates; possibly essential gene; rat catheter and Spider biofilm induced
Ctropicalis.p4483	CP047873.1: 926355-927923	orf19.1961	orf19.1961	430.71	458.427	436.659	944.236	994.113	1100.06	1.2466	1.52385e-16	Planktonic growth-induced gene
Ctropicalis.p3739	CP047872.1: 1333115-1333531	orf19.5920	orf19.5920	3068.64	3131.96	3015.13	1505.89	1633.06	1637.49	-0.897742	1.53235e-16	Ortholog of C. dubliniensis CD36 : Cd36_84570, C. parapsilosis CDC317 : CPAR2_404420, Candida tenuis NRRL Y-1498 : CANTEDRAFT_115339 and Debaryomyces hansenii CBS767 : DEHA2G13618g
Ctropicalis.p2466	CP047871.1: 587091-588491	orf19.1415	FRE10	7081.89	6704.96	7858.7	3679.26	3456.76	2601.33	-1.10208	1.89255e-16	Major cell-surface ferric reductase under low-iron conditions; 7 transmembrane regions and a secretion signal predicted; Tup1, Rim101, Ssn6, Hog1, caspofungin repressed; ciclopirox olamine induced; rat catheter biofilm induced
Ctropicalis.p3000	CP047871.1: 1894782-1895348	orf19.2821	orf19.2821	7530.04	6593.15	6797.59	3745.29	3910.29	3499.85	-0.856657	1.99436e-16	Protein of unknown function; Hap43-repressed gene; repressed by nitric oxide
Ctropicalis.p3483	CP047872.1: 627677-630223	orf19.1093	FLO8	12572.4	14465.9	14559.5	7474.29	7259.98	5874.45	-0.963032	2.30927e-16	Transcription factor; required for hyphal formation and CO2 induced white-opaque switching; regulates hyphal gene expression; required for virulence in mouse systemic infection; binds Efg1p; binds Mss11p via LisH motif; has LUFS domain
Ctropicalis.p4846	CP047874.1: 637308-637877	orf19.7139	orf19.7139	885.571	839.828	774.234	2025.95	1613.04	1688.81	1.1414	2.64079e-16	Ortholog(s) have role in mRNA splicing, via spliceosome
Ctropicalis.p4221	CP047873.1: 211911-212597	orf19.4248	orf19.4248	921.799	925.55	864.1	1659.65	1898.56	2103.08	1.11268	2.85687e-16	Ortholog of S. cerevisiae YLR118C (alias Apt1); acyl-protein thioesterase responsible for depalmitoylation of Gpa1 in S. cerevisiae; regulated by Gcn4; repressed in response to amino acid starvation (3AT); rat catheter biofilm repressed
Ctropicalis.p5154	CP047875.1: 406273-406527	orf19.7279.1	orf19.7279.1	3943.48	3651.26	2846.92	1575.53	1299.66	1577.78	-1.17945	2.93362e-16	Protein of unknown function; Spider biofilm induced
Ctropicalis.p4479	CP047873.1: 899818-902088	orf19.1956	orf19.1956	5524.09	5611.69	5427.7	2988.27	3197.35	2837.39	-0.826005	3.03116e-16	Ortholog(s) have role in reciprocal meiotic recombination and mitochondrial matrix localization
Ctropicalis.p5384	CP047875.1: 1031349-1032122	orf19.1837	TBP1	16294.5	16071	17882.3	9122.18	9383.13	9925.72	-0.770826	3.1249e-16	Transcription initiation factor; binds TATA box sequence, binding does not require TFIIA; caspofungin repressed; functional homolog of S. cerevisiae and human TATA-binding proteins; Spider biofilm induced
Ctropicalis.p3543	CP047872.1: 776538-779921	orf19.4145	ZCF20	6837.68	7559.69	7113.27	4067.27	4006.92	3657.53	-0.824376	3.18095e-16	Zn(II)2Cys6 transcription factor orthologous to S. cerevisiae Hap1; regulated by Sef1, Sfu1; Hap43-induced; Spider biofilm induced
Ctropicalis.p5398	CP047875.1: 1068866-1069807	orf19.2219	ORF298	367.646	391.34	389.421	10.8533	62.6761	45.7192	-3.20491	3.23408e-16	Predicted ORF in retrotransposon Tca3; similar to Gag-Pol; a-specific transcript, alpha-factor induced; rat catheter biofilm repressed; mRNA binds She3
Ctropicalis.p5035	CP047875.1: 143049-147335	orf19.575	HYR3	9111.99	8354.8	6784.91	15593.5	14977.8	14849.4	0.955215	3.78938e-16	Putative GPI-anchored adhesin-like protein; similar to Hyr1p induced in high iron; clade-specific repeat variation
Ctropicalis.p1901	CP047870.1: 1872636-1874165	orf19.2946	HNM4	331.418	303.133	444.723	1237.27	1042.86	856.535	1.59027	3.78943e-16	Putative choline permease; fungal-specific (no human or murine homolog)
Ctropicalis.p3432	CP047872.1: 509740-511155	orf19.3480	orf19.3480	7446.85	6309.89	6508.4	3430.54	3695.28	3041.72	-0.944295	3.85913e-16	Ortholog(s) have structural constituent of ribosome activity and mitochondrial small ribosomal subunit localization
Ctropicalis.p5478	CP047875.1: 1287798-1288874	orf19.4841	SHY1	6463.33	5734.68	5179.99	3103.13	2839.58	2855.12	-0.931952	3.88932e-16	Cytochrome c oxidase biosynthesis protein; transcript regulated by Nrg1 and Mig1
Ctropicalis.p4784	CP047874.1: 441498-443495	orf19.6494	WHI3	6773.28	8910.13	8876.04	3692.83	4206.26	3456.93	-1.0621	4.24382e-16	Putative RNA binding protein; induced during infection of murine kidney, compared to growth in vitro; has murine homolog
Ctropicalis.p4576	CP047873.1: 1156565-1156927	orf19.947	MRP17	3181.35	2186.53	2447.13	1130.55	1075.07	886.392	-1.28723	4.24542e-16	Predicted mitochondrial ribosomal protein
Ctropicalis.p2703	CP047871.1: 1154112-1158218	orf19.1734	orf19.1734	3738.18	3718.35	3433.36	6203.56	6146.61	5899.64	0.795379	4.41219e-16	Putative ATPase and nucleosome spacing factor; heterozygous null mutant displays sensitivity to virgineone
Ctropicalis.p244	CP047869.1: 655007-659224	orf19.2879	IFF5	1691.98	1807.62	1943.65	3474.86	3075.48	3414.94	0.922522	4.46824e-16	Putative GPI-anchored protein; adhesin-like protein; possibly an essential gene, disruptants not obtained by UAU1 method
Ctropicalis.p3767	CP047872.1: 1395133-1396470	orf19.7367	UBP1	5532.14	5771.95	6151.24	3136.6	3119.01	2554.67	-0.935787	4.46824e-16	Ortholog(s) have thiol-dependent ubiquitin-specific protease activity, role in protein deubiquitination and endoplasmic reticulum localization
Ctropicalis.p1631	CP047870.1: 1216265-1217359	orf19.5663	RCH1	4622.41	2772.92	2531.24	1111.56	1155.16	1080.47	-1.51787	4.80919e-16	Plasma membrane protein; involved in regulation of cytosolic calcium homeostasis; null mutation confers sensitivity to calcium and resistance to azoles and terbinafine; rat catheter biofilm induced
Ctropicalis.p5500	CP047875.1: 1331998-1333599	orf19.4818	orf19.4818	6890.01	8497.67	8373.71	4212.88	4109.64	3762.97	-0.925022	5.08821e-16	Protein of unknown function; Spider biofilm induced
Ctropicalis.p1334	CP047870.1: 460786-461259			173.089	177.656	122.126	456.742	571.919	646.6	1.8756	5.11261e-16
Ctropicalis.p5383	CP047875.1: 1029026-1030471	orf19.1836	APN2	6048.72	6106.15	6411.62	11208.7	10285	9630.88	0.795617	5.25298e-16	Putative class II abasic (AP) endonuclease; flucytosine induced
Ctropicalis.p3020	CP047871.1: 1947216-1948271	orf19.2580	HST2	1988.51	2087.15	2048.49	3564.4	3767.53	4662.42	1.02044	5.67772e-16	Putative histone deacetylase; role in regulation of white-opaque switch; Spider biofilm induced
Ctropicalis.p2857	CP047871.1: 1526961-1527243	orf19.1848.1	orf19.1848.1	324.71	300.648	344.488	85.0174	60.0646	55.0496	-2.22807	5.68315e-16	Ortholog of S. cerevisiae : KSH1, C. dubliniensis CD36 : Cd36_32390, C. parapsilosis CDC317 : CPAR2_203260, Candida tenuis NRRL Y-1498 : CANTEDRAFT_116778 and Debaryomyces hansenii CBS767 : DEHA2A10604g
Ctropicalis.p3237	CP047872.1: 21201-21533	orf19.1179	orf19.1179	2124.03	1981.55	2245.51	953.28	1063.75	1052.47	-0.998473	6.28274e-16	Protein of unknown function; induced in high iron; possibly subject to Kex2 processing; Hap43-repressed
Ctropicalis.p274	CP047869.1: 722082-723491	orf19.5362	PSO2	73.7976	101.873	105.996	319.267	403.913	422.669	2.07394	6.35429e-16	Putative DNA cross-link repair protein; expressed in opaque or white MTLa/MTLa or MTLalpha/MTLalpha, but not MTLa/MTLalpha cells; telomere-proximal gene; mutation does not affect white-to-opaque phenotypic switching
Ctropicalis.p2425	CP047871.1: 480593-482401	orf19.4599	PHO89	14700.5	10632	9248.17	0	4.35251	18.6609	-10.5016	6.50399e-16	Putative phosphate permease; transcript regulated upon white-opaque switch; alkaline induced by Rim101; possibly adherence-induced; F-12/CO2 model, rat catheter and Spider biofilm induced
Ctropicalis.p4713	CP047874.1: 244951-247200	orf19.6692	MNN26	9105.28	8652.96	8555.74	4916.54	5187.32	4596.18	-0.789474	7.03717e-16	Putative alpha-1,2-mannosyltransferase; mutant sensitive to calcofluor, SDS and growth at 42 deg; present in detergent-resistant membrane fraction (possible lipid raft component); predicted N-terminal acetylation and transmembrane helix
Ctropicalis.p4331	CP047873.1: 495652-496470	orf19.1121	orf19.1121	3459.1	2854.92	3090.02	1621.66	1242.21	1449.95	-1.07424	7.11782e-16	Ortholog of C. dubliniensis CD36 : Cd36_53470, Candida tenuis NRRL Y-1498 : CANTEDRAFT_93324, Spathaspora passalidarum NRRL Y-27907 : SPAPADRAFT_55715 and Candida tropicalis MYA-3404 : CTRG_05538
Ctropicalis.p5276	CP047875.1: 753127-753567	orf19.397	orf19.397	2382.99	1827.5	2027.75	825.754	993.242	885.459	-1.15489	1.01869e-15	Ortholog(s) have structural constituent of ribosome activity and mitochondrial large ribosomal subunit localization
Ctropicalis.p1829	CP047870.1: 1704284-1705357	orf19.6853	orf19.6853	7291.2	6900.01	6342.49	3666.6	3898.98	3509.18	-0.840203	1.08947e-15	Protein of unknown function; Spider biofilm repressed
Ctropicalis.p3607	CP047872.1: 944200-944817	orf19.589	VPS21	7768.88	8014.39	8051.11	4507.73	4342.06	4766.92	-0.757197	1.10629e-15	Late endosomal Rab small monomeric GTPase involved in transport of endocytosed proteins to the vacuole; involved in filamentous growth and virulence; Spider biofilm induced
Ctropicalis.p767	CP047869.1: 1857912-1858193	orf19.5213.1	COX8	12883.7	11206	12145.8	6038.04	6416.47	7077.14	-0.84082	1.16047e-15	Putative cytochrome c oxidase; flucytosine induced; caspofungin repressed
Ctropicalis.p4772	CP047874.1: 406115-408496	orf19.6511	LIG1	1685.27	1465.97	1452.84	3417.88	3014.55	2675.97	1.03446	1.35045e-15	tRNA ligase; functional homolog of S. cerevisiae Trl1
Ctropicalis.p1911	CP047870.1: 1900671-1901537	orf19.4525	orf19.4525	1045.24	1177.75	962.031	1987.06	2182.35	2512.69	1.11937	1.35302e-15	Ortholog(s) have endoplasmic reticulum, nuclear pore localization
Ctropicalis.p1422	CP047870.1: 687793-688179	orf19.5079.1	orf19.5079.1	4992.74	4396.67	3861.95	2203.22	2195.4	2186.12	-0.958932	1.58478e-15	Ortholog(s) have role in NADH oxidation, programmed cell death and mitochondrial respiratory chain complex I, membrane segment localization
Ctropicalis.p5096	CP047875.1: 283559-285651	orf19.7345	orf19.7345	711.141	665.899	754.647	252.339	274.208	268.717	-1.37231	1.61543e-15	Ortholog(s) have ATP binding activity
Ctropicalis.p1407	CP047870.1: 647053-647628	orf19.5063	COI1	31107.7	28634.9	27086.7	15905.5	16227.9	17248.3	-0.76378	1.66826e-15	Secreted protein; ciclopirox olamine induced; regulated by Ssn6; induced by nitric oxide independent of Yhb1; Hap43-induced; Spider biofilm repressed
Ctropicalis.p1693	CP047870.1: 1401637-1402929	orf19.2451	PGA45	1110.99	1212.53	1100.29	2022.33	2189.31	2222.51	0.960525	1.68803e-15	Putative GPI-anchored cell wall protein; repressed in core caspofungin response; Hog1-induced; regulated by Ssn6; Mob2-dependent hyphal regulation; flow model biofilm induced
Ctropicalis.p1167	CP047869.1: 2829273-2830397	orf19.1917	orf19.1917	4857.22	4554.45	4730.66	2602.07	2648.07	2689.03	-0.782362	1.83199e-15	Protein of unknown function; Spider biofilm repressed
Ctropicalis.p3361	CP047872.1: 312752-313501	orf19.3391	ADK1	13918.2	13206.2	12401.6	7866.82	7428.86	7363.58	-0.75246	1.88364e-15	Putative adenylate kinase; repressed in hyphae; macrophage-induced protein; adenylate kinase release used as marker for cell lysis; possibly essential (UAU1 method); flow model biofilm induced; rat catheter and Spider biofilm repressed
Ctropicalis.p2581	CP047871.1: 838315-839847	orf19.539	LAP3	2011.32	2600.24	2141.82	4408.24	4054.8	4982.46	1.04341	1.97522e-15	Putative aminopeptidase; positively regulated by Sfu1; clade-associated gene expression; virulence-group-correlated expression; induced by alpha pheromone in SpiderM medium; Hap43-induced; Spider and flow model biofilm induced
Ctropicalis.p3472	CP047872.1: 604437-604688	orf19.1082.1	orf19.1082.1	11190.4	9594.66	9647.96	5112.8	5431.06	5797	-0.846455	2.2735e-15	Ortholog(s) have cytochrome-c oxidase activity, role in mitochondrial respiratory chain complex IV assembly and mitochondrial intermembrane space, mitochondrial respiratory chain complex IV localization
Ctropicalis.p4837	CP047874.1: 588395-590074	orf19.7154	UTP18	5691.81	4688.63	4646.55	9363.67	9612.08	8340.48	0.912575	2.2849e-15	Putative U3 snoRNA-associated protein; Hap43-induced; repressed in core stress response; physically interacts with TAP-tagged Nop1
Ctropicalis.p4471	CP047873.1: 885636-887027	orf19.1945	AUR1	8637	10030.7	9325.37	5064.87	5299.61	5225.05	-0.79403	2.29595e-15	Inositolphosphorylceramide (IPC) synthase; catalyzes the key step in sphingolipid biosynthesis; antifungal drug target; flow model biofilm induced; Spider biofilm induced
Ctropicalis.p4029	CP047872.1: 2147800-2149197	orf19.1690	TOS1	10700.7	11464.4	13089.4	4885.79	5707.01	6491.19	-0.993961	2.30635e-15	Protein similar to alpha agglutinin anchor subunit; secreted; exogenously expressed protein is a substrate for Kex2 processing in vitro; fluconazole-induced; induced by alpha pheromone in SpiderM medium; Hap43-induced
Ctropicalis.p721	CP047869.1: 1757163-1758233	orf19.6869	orf19.6869	84.5318	122.993	88.7143	387.1	333.402	452.526	2.03135	2.36239e-15	Putative lipid raft associated protein; Spider biofilm induced
Ctropicalis.p1257	CP047870.1: 215680-216826	orf19.2876	CBF1	5051.78	4753.23	4803.24	2650.01	2625.43	2843.92	-0.79688	2.4938e-15	Transcription factor; binds ribosomal protein gene promoters and rDNA locus with Tbf1; regulates sulfur starvation-response, respiratory, glycolytic genes; does not bind to centromeres as does S. cerevisiae Cbf1; Spider biofilm repressed
Ctropicalis.p375	CP047869.1: 1010270-1013927	orf19.5124	RBR3	606.482	787.649	1031.16	1875.81	2104	2089.09	1.37476	2.60586e-15	Cell wall adhesin-like protein; repressed by Rim101; possibly an essential gene, disruptants not obtained by UAU1 method
Ctropicalis.p1198	CP047870.1: 56842-57618	orf19.3106	MET16	1120.38	1162.84	975.857	2313.56	1983	2109.61	1.02499	2.60989e-15	Putative 3'-phosphoadenylsulfate reductase; sulfur amino acid metabolism; reports differ on regulation during biofilm formation; fungal-specific; possibly an essential gene, disruptants not obtained by UAU1 method; Hap43p-repressed gene
Ctropicalis.p5351	CP047875.1: 940808-941503	orf19.4758	orf19.4758	7571.64	7739.83	8207.8	4371.16	4449.13	4658.69	-0.752532	2.61485e-15	Putative reductase or dehydrogenase; Hap43-repressed gene; alkaline repressed
Ctropicalis.p3459	CP047872.1: 574495-575535	orf19.5525	orf19.5525	1651.72	2587.81	4382.72	25079.2	26854.1	28626.7	3.27564	2.87251e-15	Putative oxidoreductase; protein levels affected by URA3 expression in CAI-4 strain background; Efg1, Efh1 regulated; Rgt1-repressed; protein present in exponential and stationary growth phase yeast; rat catheter biofilm repressed
Ctropicalis.p1663	CP047870.1: 1303806-1304297	orf19.2868	orf19.2868	138.203	88.2068	61.0631	409.711	447.438	444.129	2.2308	2.95382e-15	Protein of unknown function; induced by alpha pheromone in SpiderM medium
Ctropicalis.p4279	CP047873.1: 342901-345243	orf19.4279	MNN1	315.317	386.371	324.902	746.163	916.638	1007.69	1.43104	3.1863e-15	Putative alpha-1,3-mannosyltransferase; of the mannosyltransferase complex; negatively regulated by Rim101; transcript elevated in chk1 and nik1 mutants, but not in sln1 mutant; Spider and flow model biofilm induced
Ctropicalis.p758	CP047869.1: 1834265-1835962	orf19.5204	orf19.5204	347.52	359.039	365.226	755.208	1008.91	1260.54	1.54791	3.23042e-15	Ortholog(s) have role in cellular response to methylmercury
Ctropicalis.p4430	CP047873.1: 784806-786440	orf19.5760	IHD1	40.2532	39.7552	41.4768	217.066	273.337	188.475	2.53724	3.41587e-15	GPI-anchored protein; alkaline, hypha-induced; regulated by Nrg1, Rfg1, Tup1 and Tsa1, Tsa1B in minimal media at 37; oralpharyngeal candidasis induced ; Spider biofilm induced; regulated in Spider biofilms by Tec1, Efg1, Ndt80, Rob1, Brg1
Ctropicalis.p4399	CP047873.1: 711819-713099	orf19.3897	orf19.3897	1607.45	1807.62	1663.68	864.645	731.221	682.988	-1.10632	3.42508e-15	Protein of unknown function; decreased transcription is observed upon fluphenazine treatment or in an azole-resistant strain that overexpresses CDR1 and CDR2; transcription is repressed in response to alpha pheromone in SpiderM medium
Ctropicalis.p2479	CP047871.1: 617253-619907	orf19.2690	orf19.2690	12979	14536.7	13913.2	8029.62	8083.48	8001.79	-0.730334	3.50057e-15	Putative mitochondrial GTPase; required for mitochondrial morphology and genome maintenance; Spider biofilm induced
Ctropicalis.p373	CP047869.1: 997812-1004852	orf19.4072	IFF6	363.621	446.003	529.981	1071.76	1099.44	1062.74	1.3219	4.0659e-15	Putative GPI-anchored adhesin-like protein; opaque-specific transcript; macrophage-induced gene; Hap43-repressed gene; Spider biofilm induced
Ctropicalis.p3487	CP047872.1: 644282-645706	orf19.1210	orf19.1210	5330.87	5019.09	4507.15	2481.78	2416.51	2788.87	-0.900185	4.16477e-15	Ortholog(s) have L-arginine transmembrane transporter activity, L-aspartate transmembrane transporter activity and L-glutamate transmembrane transporter activity, more
Ctropicalis.p3400	CP047872.1: 422005-423669	orf19.3432	orf19.3432	189.19	192.564	169.364	498.347	590.2	492.647	1.57134	5.66998e-15	Predicted membrane transporter, member of the drug:proton antiporter (12 spanner) (DHA1) family, major facilitator superfamily (MFS); induced by nitric oxide
Ctropicalis.p1419	CP047870.1: 679836-680321	orf19.5077	orf19.5077	4037.4	3973.03	3871.17	2281.9	2211.94	2135.74	-0.791256	5.77508e-15	Protein of unknown function; Hap43-repressed gene; repressed by nitric oxide
Ctropicalis.p1107	CP047869.1: 2715112-2715741	orf19.2047	orf19.2047	515.242	419.914	307.62	1065.43	1064.62	1301.6	1.51534	6.04057e-15	Putative protein of unknown function; Hap43p-repressed gene; mutation confers hypersensitivity to toxic ergosterol analog, and to amphotericin B
Ctropicalis.p1664	CP047870.1: 1304497-1305867	orf19.6275	orf19.6275	3410.79	3749.41	4118.88	1915.6	2027.4	1927.67	-0.8912	6.07965e-15	Ortholog(s) have ribosomal protein S6 kinase activity, role in TORC1 signaling, peptidyl-serine phosphorylation, protein autophosphorylation and cytoplasm localization
Ctropicalis.p754	CP047869.1: 1823824-1825380	orf19.3405	ZCF18	3750.26	3970.55	4493.32	6689.24	7236.48	7071.54	0.832546	6.10466e-15	Putative Zn(II)2Cys6 transcription factor; heterozygous null mutant displays sensitivity to virgineone and decreased colonization of mouse kidneys
Ctropicalis.p2153	CP047870.1: 2516907-2519819	orf19.1035	WAR1	9709.08	10906.6	10478.7	6034.43	5868.92	6064.79	-0.740941	6.29499e-15	Zn(II)2Cys6 transcription factor; plays a role in resistance to weak organic acids; required for yeast cell adherence to silicone substrate; Spider biofilm induced
Ctropicalis.p3837	CP047872.1: 1556466-1557971	orf19.1656	orf19.1656	275.064	326.738	303.011	713.603	720.775	745.502	1.31936	6.46941e-15	Protein with a predicted FYVE/PHD zinc finger domain; Hap43-repressed; Spider biofilm induced
Ctropicalis.p2297	CP047871.1: 187584-190472	orf19.4191.1	orf19.4191.1	1651.72	1714.44	1698.24	2793.82	2943.17	3139.69	0.860403	6.49727e-15	Ortholog(s) have ubiquitin-ubiquitin ligase activity, role in free ubiquitin chain polymerization, protein polyubiquitination, ubiquitin-dependent ERAD pathway and proteasome complex localization
Ctropicalis.p5448	CP047875.1: 1197399-1199567	orf19.4884	WOR1	4528.49	5719.78	5508.35	283.09	492.704	775.36	-3.2929	6.77879e-15	Transcription factor ("master switch") of white-opaque phenotypic switching; required to establish and maintain the opaque state; opaque-specific, nuclear; regulates its own expression; suggested role in regulation of adhesion factors
Ctropicalis.p5631	CP047875.1: 1666240-1668687	orf19.6348	orf19.6348	1449.12	1554.18	1781.2	2866.17	3374.06	2927.89	0.989483	8.02207e-15	Predicted cysteine proteinase domain; mutants are viable
Ctropicalis.p1059	CP047869.1: 2611000-2613351	orf19.879	orf19.879	768.837	742.925	617.543	1448.01	1494.65	1443.42	1.09228	8.0641e-15	Ortholog(s) have myosin binding activity, role in intracellular mRNA localization, mating type switching and cytoplasm localization
Ctropicalis.p1376	CP047870.1: 557024-558793	orf19.4450	ZCF23	2362.87	2871.07	2668.34	1336.76	952.328	835.075	-1.28956	9.17163e-15	Predicted Zn(II)2Cys6 transcription factor; ortholog of S. cerevisiae Gsm1; flow model biofilm induced
Ctropicalis.p404	CP047869.1: 1088684-1089721	orf19.4309	GRP2	5.3671	19.8776	26.4991	198.977	155.82	209.935	3.52005	9.32375e-15	NAD(H)-linked methylglyoxal oxidoreductase involved in regulation of methylglyoxal and pyruvate levels; regulation associated with azole resistance; induced in core stress response or by oxidative stress via Cap1, fluphenazine, benomyl
Ctropicalis.p287	CP047869.1: 754646-755413	orf19.5322	orf19.5322	1043.9	1208.81	1216.65	2210.45	2070.05	2187.06	0.948475	9.5939e-15	Ortholog(s) have phosphatidylinositol-3-phosphate binding activity and role in autophagy of peroxisome, protein localization by the Cvt pathway, protein localization to phagophore assembly site, vesicle organization
Ctropicalis.p3106	CP047871.1: 2159243-2162305	orf19.3222	orf19.3222	1541.7	1395.16	1634.88	2659.96	2699.42	2981.08	0.918068	1.04781e-14	Predicted vacuolar protein; rat catheter biofilm repressed; flow model biofilm repressed
Ctropicalis.p324	CP047869.1: 847441-848388	orf19.1364	orf19.1364	2302.49	1821.28	1801.94	4035.61	3719.65	3569.83	0.984985	1.05382e-14	Ortholog of S. pombe Stm1 G-protein coupled receptor; PQ-loop domains; constitutive expression independent of MTL or white-opaque status; Hap43-repressed
Ctropicalis.p5640	CP047875.1: 1687015-1687344			116789	116273	120420	65992.5	62714.4	74844.1	-0.745766	1.07164e-14
Ctropicalis.p3498	CP047872.1: 668532-669200	orf19.5749	SBA1	5538.85	5734.68	6345.95	2938.53	2900.51	3438.27	-0.874622	1.08752e-14	Similar to co-chaperones; induced in high iron; farnesol-, heavy metal (cadmium) stress-induced; protein level decreases in stationary phase cultures; Hap43-repressed
Ctropicalis.p2515	CP047871.1: 703844-704866	orf19.1300	orf19.1300	3644.26	3518.33	3289.34	1643.37	1922.07	1858.62	-0.895481	1.16728e-14	Putative mitochondrial membrane protein; homozygous transposon insertion causes decreased colony wrinkling under filamentous growth-inducing conditions, but does not block true hyphal formation in liquid media
Ctropicalis.p5036	CP047875.1: 148108-148875			1408.86	1344.22	1308.82	2434.75	2287.68	2446.44	0.869876	1.19994e-14
Ctropicalis.p1327	CP047870.1: 434966-444304	orf19.4416	VPS13	2801.63	3097.18	2857.29	4768.21	5001.9	4812.64	0.786355	1.23034e-14	Putative vacuolar protein sorting-associated protein; gene used for multilocus sequence typing
Ctropicalis.p5668	CP047875.1: 1775907-1777619	orf19.4951	orf19.4951	674.913	694.473	786.907	1547.5	1368.43	1407.96	1.05405	1.2444e-14	Protein of unknown function; Spider biofilm induced
Ctropicalis.p5350	CP047875.1: 939718-940188	orf19.4759	COX5	14842.7	15282.1	15296.9	9105.9	8950.49	9425.61	-0.674463	1.30124e-14	Cytochrome oxidase subunit V; putative upstream CCAAT box regulatory element; macrophage/pseudohyphal-induced; repressed by nitric oxide; intron in 5'-UTR; Hap43p-dependent repression in low iron medium
Ctropicalis.p5381	CP047875.1: 1024666-1026675	orf19.2347	MNN2	4070.94	3669.9	3068.13	6473.08	6839.53	6525.71	0.9264	1.37284e-14	Alpha-1,2-mannosyltransferase; similar to S. cerevisiae Mnn2; role in cell wall integrity, temperature sensitivity; iron utilization in low iron; Tn mutation affects filamentous growth; filament induced; increased chitin exposes beta-glucan
Ctropicalis.p902	CP047869.1: 2198605-2199147	orf19.5813	orf19.5813	50503.1	53745.3	54014.3	28745.8	29811.2	33219.2	-0.73551	1.38218e-14	Putative adhesin-like protein; upregulated during growth in the mouse cecum; flow model, rat catheter and Spider biofilm induced
Ctropicalis.p2109	CP047870.1: 2386321-2386792	orf19.6010.1	RPB11	1763.09	1818.8	1691.33	928.86	790.415	849.07	-0.988027	1.41244e-14	Putative RNA polymerase II subunit; flucytosine induced
Ctropicalis.p4266	CP047873.1: 309640-311088	orf19.4265	UAP1	4458.72	4097.27	4453	2485.4	2306.83	2013.51	-0.884269	1.57544e-14	UDP-N-acetylglucosamine pyrophosphorylase, catalyzes biosynthesis of UDP-N-acetylglucosamine from UTP and N-acetylglucosamine 1-phosphate; functional homolog of S. cerevisiae Qri1p; alkaline upregulated
Ctropicalis.p3978	CP047872.1: 1998371-2000347	orf19.3769	orf19.3769	4560.69	4588	4352.76	2618.35	2421.73	2582.67	-0.774549	1.58775e-14	Ortholog(s) have zinc ion transmembrane transporter activity, role in zinc ion transport and endoplasmic reticulum localization
Ctropicalis.p3413	CP047872.1: 457482-459401	orf19.3449	orf19.3449	2040.84	2157.96	1997.8	3461.29	3395.83	3625.81	0.808709	1.60859e-14	Ortholog(s) have ubiquitin-protein transferase activity and role in histone catabolic process, histone ubiquitination
Ctropicalis.p3880	CP047872.1: 1683487-1684377	orf19.5879	orf19.5879	132.836	94.4185	104.844	367.203	389.985	384.414	1.83185	1.68201e-14	Has domain(s) with predicted oxidoreductase activity and role in metabolic process
Ctropicalis.p4247	CP047873.1: 265431-265709	orf19.3932.1	orf19.3932.1	83.19	44.7246	63.3673	253.243	325.567	330.298	2.30229	1.69194e-14	Has domain(s) with predicted nucleic acid binding, nucleotide binding activity
Ctropicalis.p4099	CP047872.1: 2303331-2303684	orf19.5433	orf19.5433	3037.78	2152.99	2213.25	749.781	1119.46	951.705	-1.34059	1.71763e-14	Ortholog(s) have protein binding involved in protein folding activity, role in mitochondrial respiratory chain complex III assembly and mitochondrial matrix localization
Ctropicalis.p640	CP047869.1: 1589321-1590145	orf19.3532	MRPL10	4633.15	4594.21	4232.94	2642.77	2300.74	2369.93	-0.829987	1.77284e-14	Putative mitochondrial large subunit ribosomal protein; colony morphology-related gene regulation by Ssn6
Ctropicalis.p2997	CP047871.1: 1870206-1872674	orf19.2838	orf19.2838	2345.42	2430.03	3349.25	5209.58	5567.73	5500.3	1.05393	1.85523e-14	Protein of unknown function; mutation confers hypersensitivity to amphotericin B; flow model biofilm induced
Ctropicalis.p684	CP047869.1: 1688331-1689494	orf19.4513	orf19.4513	18774.1	19957.1	19375.4	12007.3	11579.4	11805.8	-0.664954	2.19952e-14	Protein of unknown function; mutants are viable; rat catheter and Spider biofilm induced
Ctropicalis.p419	CP047869.1: 1111623-1112954	orf19.1598	ERG24	2738.56	2421.34	1987.43	4325.94	4755.55	4724	1.00028	2.24187e-14	C-14 sterol reductase, has a role in ergosterol biosynthesis; mutation confers increased sensitivity to dyclonine; rat catheter and Spider biofilm repressed
Ctropicalis.p5728	CP047875.1: 1932776-1934827	orf19.5022	orf19.5022	13737.1	15971.6	14300.3	8776.69	8205.35	8021.38	-0.765668	2.24292e-14	Ortholog(s) have inorganic cation transmembrane transporter activity and role in cellular cobalt ion homeostasis, cellular manganese ion homeostasis, cobalt ion transport, manganese ion transport
Ctropicalis.p5259	CP047875.1: 721989-724538	orf19.2623	ECM22	2589.63	2421.34	2654.52	4896.64	5125.51	4008.36	0.922733	2.28844e-14	Zn(II)2Cys6 transcription factor; rat catheter and Spider biofilm induced
Ctropicalis.p3266	CP047872.1: 100864-101763	orf19.4204	orf19.4204	5369.78	3913.4	4394.24	1916.51	2319.89	2160.93	-1.04488	2.39186e-14	Ortholog(s) have structural constituent of ribosome activity and mitochondrial small ribosomal subunit localization
Ctropicalis.p807	CP047869.1: 1953138-1954154	orf19.3569	orf19.3569	2808.33	3493.49	3361.93	1634.32	1633.93	1644.96	-0.925504	2.50757e-14	Protein of unknown function; S. cerevisiae YLR407W mutants have abnormal budding; constitutive expression independent of MTL or white-opaque status; Spider biofilm induced
Ctropicalis.p87	CP047869.1: 197723-199021	orf19.6784	PGA32	415.95	514.333	570.306	106.724	157.561	148.354	-1.80929	2.50757e-14	Putative GPI-anchored adhesin-like protein; induced in high iron; Spider biofilm induced
Ctropicalis.p2371	CP047871.1: 357656-358000			1073.42	985.183	1095.68	1962.64	1860.26	2313.95	1.01099	2.5948e-14
Ctropicalis.p959	CP047869.1: 2334763-2335779	orf19.909	STP4	26552.4	26637.2	28598.3	16368.6	16762.4	16723	-0.663496	2.63711e-14	C2H2 transcription factor; induced in core caspofungin response; colony morphology-related gene regulation by Ssn6; induced by 17-beta-estradiol, ethynyl estradiol; rat catheter and Spider biofilm induced
Ctropicalis.p915	CP047869.1: 2226770-2228413	orf19.5820	UGA6	9.39242	29.8164	10.3692	174.557	201.956	154.885	3.48969	2.7766e-14	Putative GABA-specific permease; decreased transcription is observed upon benomyl treatment or in an azole-resistant strain that overexpresses MDR1
Ctropicalis.p1734	CP047870.1: 1493732-1495510	orf19.1037	orf19.1037	1328.36	1298.25	1495.47	2380.49	2838.7	2498.69	0.956372	2.94309e-14	Protein of unknown function; rat catheter biofilm repressed
Ctropicalis.p197	CP047869.1: 515686-517947	orf19.5704	orf19.5704	2589.63	2746.83	2542.76	1471.52	1371.91	1280.14	-0.884055	2.98117e-14	Ortholog(s) have rRNA binding activity, role in RNA splicing, mitochondrial RNA processing, mitochondrial genome maintenance, rRNA metabolic process and mitochondrion localization
Ctropicalis.p750	CP047869.1: 1816084-1817520	orf19.6884	GWT1	1015.72	1048.54	978.161	1798.03	1909.88	2282.23	1.02763	3.1171e-14	Inositol acyltransferase with role in early steps of GPI anchor biosynthetic process; antifungal drug target
Ctropicalis.p407	CP047869.1: 1093619-1094269	orf19.2245	YPT72	1435.7	1221.23	1213.2	2370.54	2346.87	2354.07	0.920234	3.29184e-14	Vacuolar Rab small monomeric GTPase involved in vacuolar biogenesis; involved in filamentous growth and virulence
Ctropicalis.p4042	CP047872.1: 2180026-2181426	orf19.1671	UTR2	14426.8	14047.2	13682.7	8630.17	8604.04	7988.72	-0.690657	3.35367e-14	Putative GPI anchored cell wall glycosidase; role in adhesion, hyphal growth on Spider (not serum) medium; chitin-binding, glycosyl hydrolase domains; induced during cell wall regeneration; mRNA in yeast-form cells; Spider biofilm induced
Ctropicalis.p2368	CP047871.1: 352284-352628			1082.81	1000.09	1108.35	1983.44	1869.84	2345.67	1.00865	3.55962e-14
Ctropicalis.p4116	CP047872.1: 2335048-2336943	orf19.5459	orf19.5459	10786.5	11848.3	12163.1	6880.98	5926.37	6758.04	-0.780561	3.59117e-14	mRNA polyadenylation regulating protein; Hap43-repressed; transcript is upregulated in RHE model of oral candidiasis and in clinical isolates from HIV+ patients with oral candidiasis; Spider biofilm repressed
Ctropicalis.p3176	CP047871.1: 2345261-2346100	orf19.7485	orf19.7485	11637.2	8050.42	6935.84	3541.79	3769.27	3898.26	-1.19756	3.63371e-14	Putative mitochondrial ribosomal protein of the large subunit; Hap43p-repressed gene; ortholog of S. cerevisiae MRPL9
Ctropicalis.p3733	CP047872.1: 1314083-1315165	orf19.5925	orf19.5925	48.3039	44.7246	12.6735	249.626	289.877	246.324	2.93995	3.93012e-14	Ortholog of S. cerevisiae : AIM6, C. glabrata CBS138 : CAGL0C05533g, C. dubliniensis CD36 : Cd36_84610, C. parapsilosis CDC317 : CPAR2_404550 and Candida tenuis NRRL Y-1498 : CANTEDRAFT_115337
Ctropicalis.p1773	CP047870.1: 1592575-1593990	orf19.4475	KTR4	343.494	406.248	230.427	854.696	1020.23	930.245	1.56855	3.95568e-14	Mannosyltransferase; induced during cell wall regeneration; fungal-specific (no human or murine homolog); Bcr1-repressed in RPMI a/a biofilms
Ctropicalis.p205	CP047869.1: 536029-537900	orf19.5621	orf19.5621	381.064	489.486	506.939	940.618	1148.19	1206.43	1.30978	4.16352e-14	Putative protein of unknown function; mutation confers hypersensitivity to amphotericin B; overlaps orf19.5621
Ctropicalis.p2492	CP047871.1: 656096-657094	orf19.1318	orf19.1318	175.773	193.806	105.996	0	0	0	-9.70311	4.23322e-14	Ortholog of C. dubliniensis CD36 : Cd36_43350, C. parapsilosis CDC317 : CPAR2_403560, Debaryomyces hansenii CBS767 : DEHA2A08250g and Pichia stipitis Pignal : PICST_29838
Ctropicalis.p1619	CP047870.1: 1192233-1192541	orf19.6225.1	orf19.6225.1	2020.71	1323.1	1169.42	516.435	569.308	441.33	-1.51385	4.42963e-14	Ortholog(s) have role in mitochondrial respiratory chain complex IV assembly, positive regulation of protein oligomerization and extrinsic component of matrix side of mitochondrial inner membrane, mitochondrial matrix localization
Ctropicalis.p1676	CP047870.1: 1349734-1352202	orf19.2440	RTT101	503.166	527.998	520.764	1037.39	1012.39	1144.85	1.09167	4.45941e-14	Putative cullin subunit of E3 ubiquitin ligase complex, involved in response to DNA damage; induced by alpha pheromone in SpiderM medium
Ctropicalis.p4245	CP047873.1: 260959-261897	orf19.3931	SFC1	18945.9	17104.7	16223.2	9406.18	7275.65	5334.21	-1.19809	4.55871e-14	Putative succinate-fumarate transporter; involved in repression of growth on sorbose; alkaline induced; rat catheter biofilm induced; Spider biofilm induced
Ctropicalis.p3277	CP047872.1: 123308-124591	orf19.118	FAD2	33788.6	32605.5	34388.9	21073.5	20448.1	18423	-0.699129	4.59179e-14	Delta-12 fatty acid desaturase, involved in production of linoleic acid, which is a major component of membranes
Ctropicalis.p695	CP047869.1: 1710307-1711539	orf19.791	RIM11	10927.4	11988.7	12384.3	7195.73	6668.04	6340.97	-0.754675	4.85156e-14	Ortholog of S. cerevisiae Rim11; a protein kinase involved in meiosis and sporulation in S. cerevisiae; mutant is viable
Ctropicalis.p741	CP047869.1: 1800535-1801614	orf19.6869	orf19.6869	460.229	442.276	417.072	983.127	879.206	1207.36	1.26858	5.28184e-14	Putative lipid raft associated protein; Spider biofilm induced
Ctropicalis.p3012	CP047871.1: 1930630-1931049	orf19.2570	MCI4	3134.39	2694.66	2828.49	1526.7	1498.13	1574.05	-0.862004	5.40206e-14	Putative NADH-ubiquinone dehydrogenase; Hap43p-repressed gene
Ctropicalis.p524	CP047869.1: 1347082-1348149	orf19.2251	AAH1	5373.81	5763.26	6510.71	3289.45	2966.67	2466.04	-0.966455	5.42446e-14	Adenine deaminase; purine salvage and nitrogen catabolism; colony morphology-related regulation by Ssn6; Hog1, CO2-induced; chlamydospore formation repressed in C. albicans and C. dubliniensis; rat catheter and F-12/CO2 biofilm induced
Ctropicalis.p1395	CP047870.1: 615748-616440	orf19.1228	HAP2	1449.12	1328.07	1501.23	621.35	537.099	720.31	-1.13725	5.72978e-14	CCAAT-binding transcription factor; regulates low-iron induction of FRP1; in these conditions CBF comprises Hap43 and probably Hap2 and Hap3; possibly essential, disruptants not obtained by UAU1 method; Cap1-dependent induction in low iron
Ctropicalis.p2452	CP047871.1: 552576-553580	orf19.2734	orf19.2734	507.191	423.641	496.569	994.884	980.184	1069.27	1.14272	5.91047e-14	Protein with a glucose/ribitol dehydrogenase family domain; mutants are viable
Ctropicalis.p3327	CP047872.1: 237727-239541	orf19.3468	ALG11	880.204	721.805	648.651	1446.2	1734.91	1673.88	1.15968	6.69919e-14	Alpha-1,2-mannosyltransferase; catalyzes sequential addition of 2 terminal alpha 1,2-mannose residues to the Man5GlcNAc2-PP-dolichol intermediate during asparagine-linked glycosylation in the ER; Spider biofilm induced
Ctropicalis.p4148	CP047873.1: 44613-45383	orf19.4018	orf19.4018	3157.2	2967.97	2852.68	1450.72	1654.82	1630.03	-0.871999	6.72353e-14	Ortholog(s) have structural constituent of ribosome activity and mitochondrial small ribosomal subunit localization
Ctropicalis.p2642	CP047871.1: 998043-999938	orf19.2810	AAP1	5082.64	5258.86	4526.73	2886.07	2638.49	2600.39	-0.822113	7.01519e-14	Putative amino acid permease; fungal-specific; possibly essential, disruptants not obtained by UAU1 method; Spider biofilm induced
Ctropicalis.p1809	CP047870.1: 1662952-1663896	orf19.5200	SIT4	2887.5	3066.12	2946	1458.86	1715.76	1473.28	-0.886296	7.55708e-14	Serine/threonine protein phosphatase catalytic subunit; has a role in cell wall maintenance, hyphal growth, and virulence in a mouse systemic infection model
Ctropicalis.p3078	CP047871.1: 2096372-2098972	orf19.169	CHO2	5035.68	4279.89	3484.05	2062.12	1971.69	2034.97	-1.02658	7.87715e-14	Putative phosphatidyl-ethanolamine N-methyltransferase; fungal-specific (no human or murine homolog); amphotericin B repressed; Hap43p-induced gene
Ctropicalis.p3347	CP047872.1: 284468-285853	orf19.3506	DBR1	724.558	906.915	647.499	1719.34	1553.84	1594.57	1.1445	8.55654e-14	Debranchase; homozygous mutant accumulates lariat intermediates of mRNA splicing; rat catheter biofilm repressed
Ctropicalis.p5188	CP047875.1: 518080-518853	orf19.6129	MRPL8	2812.36	2666.08	2479.39	1351.23	1472.02	1382.77	-0.869244	9.39066e-14	Mitochondrial 60S ribosomal protein subunit; Hap43p-repressed gene
Ctropicalis.p3958	CP047872.1: 1926664-1927662	orf19.7404	orf19.7404	2074.38	2468.55	2236.29	1163.11	1183.88	1105.66	-0.922956	1.0092e-13	Catabolic L-serine (L-threonine) deaminase;, catalyzes degradation of L-serine and L-threonine; required to use serine or threonine as a sole nitrogen source; Spider biofilm repressed
Ctropicalis.p3066	CP047871.1: 2068491-2070983	orf19.3737	orf19.3737	1730.89	1596.42	1599.16	3176.39	2788.22	2711.43	0.866556	1.08085e-13	Protein with a Vps9 vacuolar protein sorting protein domain; Hap43-repressed; repressed by ciclopirox olamine; Spider biofilm induced
Ctropicalis.p4079	CP047872.1: 2270506-2272575	orf19.5408	HRK1	5024.95	5287.44	5244.51	7906.62	8044.3	8145.48	0.681725	1.10388e-13	Putative serine/threonine kinase; predicted role in cellular ion homeostasis; Spider biofilm repressed
Ctropicalis.p4154	CP047873.1: 54337-54862	orf19.4012	PCL5	12516.1	12480.6	12867	8092.03	7163.36	7002.5	-0.716394	1.2016e-13	Putative cyclin for Pho85 kinase; Gcn4-induced; suppresses toxicity of C. albicans Gcn4 overproduction in S. cerevisiae via increased Pho85-dependent phosphorylation and degradation of Gcn4; rat catheter and Spider biofilm induced
Ctropicalis.p1828	CP047870.1: 1699953-1700798	orf19.6852	orf19.6852	442.786	536.695	543.807	1033.78	1344.92	1086.06	1.23606	1.24615e-13	Ortholog of Rmd6 involved in S. cerevisiae sporulation; flow model biofilm induced
Ctropicalis.p585	CP047869.1: 1476474-1476803	orf19.1873	orf19.1873	1459.85	1442.37	1452.84	755.208	683.344	733.373	-0.954048	1.33578e-13	Protein of unknown function; Hap43-repressed gene; repressed by nitric oxide
Ctropicalis.p3497	CP047872.1: 664861-667677	orf19.5586	orf19.5586	5098.74	4714.71	5165.01	3009.07	2798.66	2626.52	-0.778063	1.38936e-13	Ortholog(s) have phosphatidylinositol-3,5-bisphosphate 5-phosphatase activity, role in phosphatidylinositol dephosphorylation and PAS complex, fungal-type vacuole membrane, nuclear periphery localization
Ctropicalis.p2057	CP047870.1: 2256185-2258119	orf19.3342	orf19.3342	3699.27	4100.99	3735.22	2105.54	2057.87	2236.51	-0.799396	1.40739e-13	Ortholog(s) have role in positive regulation of protein autoubiquitination, protein deubiquitination
Ctropicalis.p2092	CP047870.1: 2346018-2348015	orf19.3302	orf19.3302	27692.9	34911.3	41007.9	17721.6	17090.6	17000.1	-0.949131	1.4247e-13	Putative type-1 protein phosphatase targeting subunit; transcript repressed by yeast-hyphal switch; transcript induced by Mnl1p under weak acid stress; flow model biofilm induced
Ctropicalis.p5172	CP047875.1: 490206-491093	orf19.6136	orf19.6136	5223.53	4730.87	4610.84	2782.06	2777.77	2717.96	-0.764834	1.43597e-13	Ortholog of S. cerevisiae Mrpl4, a mitochondrial ribosomal protein of the large subunit; repressed by nitric oxide
Ctropicalis.p5780	CP047875.1: 2060486-2062000	orf19.7251	WSC4	2942.51	3821.47	3894.21	6629.55	6062.17	7226.43	0.952459	1.43611e-13	Putative cell wall integrity and stress response subunit 4 precursor; transcription is specific to white cell type
Ctropicalis.p1718	CP047870.1: 1460863-1462557	orf19.2479	UGA4	16.1013	27.3317	5.76067	146.519	186.287	169.814	3.40908	1.47405e-13	Putative gamma-aminobutyric acid/polyamine permease; nitrogen catabolite repressed gene, induced in absence of preferred N sources; transcriptionally induced upon phagocytosis by macrophage; gene regulation by nitrogen source requires Gat1p
Ctropicalis.p1058	CP047869.1: 2609921-2610814	orf19.878	NBN1	913.749	1072.15	932.076	1747.38	1825.44	2098.42	1.00874	1.48913e-13	Subunit of the NuA4 histone acetyltransferase complex; Plc1p-regulated
Ctropicalis.p5586	CP047875.1: 1553384-1554310	orf19.5230	MRPS9	4505.68	4607.87	4227.18	2641.87	2517.49	2381.13	-0.773086	1.50343e-13	Mitochondrial ribosomal protein S9; has N-terminal mitochondrial targeting signal and an S9 consensus motif; overexpression in S. cerevisiae causes respiratory defect that is reversible upon cessation of C. albicans gene expression
Ctropicalis.p1754	CP047870.1: 1547599-1549638	orf19.3010.1	ECM33	41968	44992.9	47223.6	21430.7	24465.4	27469.8	-0.820086	1.53498e-13	GPI-anchored cell wall protein; mutants show cell-wall defects and reduced adhesion, host cell damage, and endocytosis; mutant infection is immunoprotective in murine model; fluconazole-induced; caspofungin repressed
Ctropicalis.p3892	CP047872.1: 1708632-1711886	orf19.5890	orf19.5890	735.293	511.848	788.059	1459.77	1541.66	1638.43	1.2405	1.56506e-13	Ortholog of C. dubliniensis CD36 : Cd36_84350, C. parapsilosis CDC317 : CPAR2_806070, Candida tenuis NRRL Y-1498 : CANTEDRAFT_133308 and Debaryomyces hansenii CBS767 : DEHA2F11682g
Ctropicalis.p1369	CP047870.1: 532306-533000	orf19.740	HAP41	13439.2	14453.5	14592.9	8549.67	7914.6	6619.02	-0.829893	1.57245e-13	Putative Hap4-like transcription factor; Hap43-repressed; not required for response to low iron; induced by Mnl1 under weak acid stress; Spider biofilm induced
Ctropicalis.p1179	CP047870.1: 18209-21217	orf19.3077	VID21	7890.98	8826.89	8432.46	5112.8	4857.4	4833.17	-0.71445	1.7086e-13	Subunit of the NuA4 histone acetyltransferase complex; soluble protein in hyphae; Spider biofilm repressed
Ctropicalis.p1312	CP047870.1: 397899-401870	orf19.2631	orf19.2631	6076.9	5447.7	5442.68	9304.88	9405.77	8574.68	0.735808	1.73932e-13	Subunit of Elongator complex; required for modification of wobble nucleosides in tRNA in S. cerevisiae; Hap43-induced gene
Ctropicalis.p138	CP047869.1: 330657-334346	orf19.7440	HST6	61.7216	29.8164	52.9981	172.748	387.373	363.887	2.72492	1.73986e-13	ABC transporter related to mammalian P-glycoproteins; functional homolog of S. cerevisiae Ste6p (a-pheromone transporter); required for mating of MTLa cells; a-type specific, not regulated during white-opaque or yeast-hyphal switching
Ctropicalis.p5171	CP047875.1: 488694-490085	orf19.2133	LIP4	97.9496	78.268	87.5621	304.796	282.913	391.879	1.94288	1.80448e-13	Secreted lipase, member of a differentially expressed lipase gene family with possible roles in nutrition and/or in creating an acidic microenvironment; expressed more strongly during mucosal infections than during systemic infections
Ctropicalis.p247	CP047869.1: 664778-665266	orf19.1394	orf19.1394	536.71	638.567	714.323	1325.91	1230.89	1544.19	1.16817	2.15045e-13	Putative protein of unknown function; mutant is viable; protein level decreases in stationary phase cultures; Spider biofilm induced
Ctropicalis.p3359	CP047872.1: 309427-310341	orf19.685	YHM1	5863.56	5430.31	4917.31	3189.06	2740.34	2585.47	-0.879218	2.2386e-13	Putative mitochondrial carrier protein; fungal-specific (no human or murine homolog); Hap43p-repressed gene
Ctropicalis.p3983	CP047872.1: 2012301-2012678	orf19.3777	IMG2	2557.42	1668.47	2189.05	840.225	880.947	990.893	-1.19072	2.24261e-13	Mitochondrial ribosomal protein of the large subunit; rat catheter biofilm induced
Ctropicalis.p4307	CP047873.1: 422812-425478	orf19.4328	CCC2	13335.9	12521.6	11267.9	7464.35	7027.56	6647.94	-0.762369	2.26697e-13	Copper-transporting P-type ATPase of Golgi; required for wild-type iron assimilation (indirect effect via Fet3p); induced by iron starvation, ciclopirox olamine; caspofungin repressed; not required for virulence in mouse systemic infection
Ctropicalis.p1212	CP047870.1: 89641-90462	orf19.3130	orf19.3130	3530.21	2539.36	2525.48	1210.14	1415.44	1167.24	-1.12954	2.3848e-13	Ortholog of S. cerevisiae Gpn3 a GTPase with a role in biogenesis of RNA pol II and polIII; possibly an essential gene, disruptants not obtained by UAU1 method
Ctropicalis.p989	CP047869.1: 2424388-2425095			2431.3	1880.92	1288.09	92.2529	72.2516	201.538	-3.88555	2.41679e-13
Ctropicalis.p778	CP047869.1: 1881960-1883225	orf19.4116	orf19.4116	1614.16	1280.86	1296.15	2715.13	2756.88	2436.18	0.966518	2.53635e-13	Ortholog(s) have N-acetyltransferase activity, role in response to drug and nuclear envelope, plasma membrane localization
Ctropicalis.p893	CP047869.1: 2183193-2184845	orf19.1582	orf19.1582	195.899	134.174	149.777	513.722	469.2	446.928	1.62531	2.56132e-13	Predicted membrane transporter; member of the drug:proton antiporter (12 spanner) (DHA1) family, major facilitator superfamily (MFS); mRNA binds She3
Ctropicalis.p3492	CP047872.1: 654919-655878	orf19.1405	PHO13	354.229	239.773	342.184	851.078	701.624	1064.6	1.5347	2.56132e-13	Putative 4-nitrophenylphosphatase; Hap43p-repressed gene; transcription is regulated upon yeast-hyphal switch
Ctropicalis.p4719	CP047874.1: 259711-262542	orf19.6540	PFK2	9309.23	10740.1	11500.6	16747.5	17157.6	17944.3	0.767376	2.85911e-13	Phosphofructokinase beta subunit; fructose 2,6-bisphosphate, AMP activated; ATP inhibited; phagocytosis, hyphal repressed; fluconazole-induced; stationary-phase enriched; flow model biofilm induced; rat catheter/Spider biofilm repressed
Ctropicalis.p4493	CP047873.1: 949849-950685	orf19.585	orf19.585	4473.48	4021.48	3961.03	2316.27	2397.36	2069.49	-0.826465	2.92203e-13	Ortholog(s) have structural constituent of ribosome activity and mitochondrial large ribosomal subunit localization
Ctropicalis.p432	CP047869.1: 1135274-1137169	orf19.3618	YWP1	55337.5	59042.6	65925.1	92002.4	105073	123867	0.882975	3.01757e-13	Secreted yeast wall protein; possible role in dispersal in host; mutation increases adhesion and biofilm formation; propeptide; growth phase, phosphate, Ssk1/Ssn6/Efg1/Efh1/Hap43 regulated; mRNA binds She3; flow and Spider biofilm repressed
Ctropicalis.p4283	CP047873.1: 357917-358891	orf19.4317	GRE3	2435.32	2671.05	3757.11	5738.67	6224.96	6012.54	1.07164	3.11668e-13	Putative D-xylose reductase; antigenic in murine systemic infection; soluble protein in hyphae; induced by farnesol, macrophage interaction and by Mnl1 under weak acid stress; stationary-phase enriched protein; Spider biofilm induced
Ctropicalis.p4176	CP047873.1: 100237-102351	orf19.3983	orf19.3983	1866.41	1975.33	2124.53	3263.22	3595.17	3285.25	0.816463	3.21901e-13	Protein with a predicted transcription factor BTF3 domain; flow model biofilm induced
Ctropicalis.p2300	CP047871.1: 192147-193443	orf19.4189	orf19.4189	591.723	437.307	444.723	146.519	168.007	116.631	-1.71991	3.23135e-13	Has domain(s) with predicted hydrolase activity
Ctropicalis.p5206	CP047875.1: 565288-566748	orf19.6404	GSH2	1407.52	1263.47	1174.02	2257.48	2419.12	2246.77	0.898919	3.43213e-13	Putative glutathione synthase; induced in high iron; heavy metal (cadmium) stress-induced
Ctropicalis.p4935	CP047874.1: 855427-856443	orf19.7009	orf19.7009	9.39242	6.21175	13.8256	151.946	81.8271	145.555	3.76204	3.4601e-13	Has domain(s) with predicted catalytic activity, coenzyme binding activity and role in cellular metabolic process
Ctropicalis.p5252	CP047875.1: 681369-681941	orf19.2363	orf19.2363	3896.51	3551.88	3853.89	2169.75	2164.07	1906.21	-0.806527	3.48367e-13	Ortholog(s) have thiosulfate sulfurtransferase activity
Ctropicalis.p1660	CP047870.1: 1296620-1298296	orf19.6271	orf19.6271	6020.54	6291.26	6165.07	3478.48	3830.21	3484.92	-0.725	3.55088e-13	Ortholog(s) have role in mRNA splicing, via spliceosome and transcriptionally active chromatin localization
Ctropicalis.p2651	CP047871.1: 1017683-1018243	orf19.3366.1	orf19.3366.1	4260.14	2792.8	3207.54	1299.68	1605.2	1551.65	-1.15175	3.58669e-13	Protein of unknown function; Hap43-repressed gene
Ctropicalis.p2465	CP047871.1: 586371-587012	orf19.1415	FRE10	2141.47	2034.97	2974.81	1079.9	1083.77	1013.29	-1.11929	3.9083e-13	Major cell-surface ferric reductase under low-iron conditions; 7 transmembrane regions and a secretion signal predicted; Tup1, Rim101, Ssn6, Hog1, caspofungin repressed; ciclopirox olamine induced; rat catheter biofilm induced
Ctropicalis.p1721	CP047870.1: 1465078-1465467	orf19.2483	RIM1	2652.69	2707.08	2715.58	1309.63	1301.4	1584.31	-0.894427	4.2472e-13	Putative single-stranded DNA-binding protein; protein level decreases in stationary phase cultures; rat catheter biofilm repressed
Ctropicalis.p5016	CP047875.1: 87976-89721	orf19.7612	CTM1	11941.8	14150.4	14302.6	7131.51	6680.23	4524.33	-1.08941	4.28698e-13	Putative cytochrome c lysine methyltransferase; regulated by Gcn2 and Gcn4; transcript induced by Mnl1 under weak acid stress; early-stage flow model biofilm induced
Ctropicalis.p4804	CP047874.1: 507022-509319	orf19.6479	SEC1	1720.16	1626.23	1714.37	2649.11	3008.45	3140.63	0.848952	4.43674e-13	Ortholog(s) have SNARE binding activity, role in positive regulation of vesicle fusion, vesicle docking involved in exocytosis and cellular bud neck, cellular bud tip, plasma membrane, prospore membrane localization
Ctropicalis.p2269	CP047871.1: 88924-94329	orf19.4683	MLP1	3204.16	3446.28	3260.54	5265.65	5043.68	5526.42	0.726388	4.52892e-13	Ortholog(s) have ribonucleoprotein complex binding activity
Ctropicalis.p5089	CP047875.1: 271151-272923	orf19.6600	orf19.6600	24924.8	15847.4	15278.4	7548.46	8022.54	8792.08	-1.15134	4.69003e-13	Ortholog(s) have phosphatidic acid transporter activity and role in cardiolipin metabolic process, phospholipid translocation, positive regulation of phosphatidylcholine biosynthetic process
Ctropicalis.p385	CP047869.1: 1046766-1047791	orf19.4309	GRP2	407.9	407.49	392.877	961.42	1048.08	760.431	1.24725	4.88536e-13	NAD(H)-linked methylglyoxal oxidoreductase involved in regulation of methylglyoxal and pyruvate levels; regulation associated with azole resistance; induced in core stress response or by oxidative stress via Cap1, fluphenazine, benomyl
Ctropicalis.p2464	CP047871.1: 584778-586040	orf19.3839	SAP10	1917.4	1797.68	2033.52	3066.05	3292.24	3273.12	0.795255	4.8887e-13	Secreted aspartyl protease; roles in adhesion, virulence (RHE model), cell surface integrity; distinct specificity from Sap9; at cell membrane and wall; GPI-anchored; induced in low iron; Tbf1-activated; Spider biofilm induced
Ctropicalis.p2307	CP047871.1: 206292-207496			106	139.143	118.67	414.234	436.992	328.432	1.74576	4.96613e-13
Ctropicalis.p2089	CP047870.1: 2337331-2339082	orf19.3305	ZCF17	2094.51	2661.11	2546.21	1164.92	1234.37	907.852	-1.0924	4.96613e-13	Putative Zn(II)2Cys6 transcription factor
Ctropicalis.p531	CP047869.1: 1359560-1360342	orf19.2259	orf19.2259	2816.39	2843.74	2591.15	1558.35	1472.02	1277.34	-0.887812	5.00516e-13	Ortholog(s) have structural constituent of ribosome activity and mitochondrial large ribosomal subunit localization
Ctropicalis.p1316	CP047870.1: 409962-411863	orf19.4404	PGA49	12.076	4.9694	9.21707	111.246	102.719	117.564	3.72545	5.45828e-13	Putative GPI-anchored protein
Ctropicalis.p984	CP047869.1: 2399151-2401508	orf19.1504	orf19.1504	1131.12	1136.75	880.23	2003.34	1962.98	2126.41	1.00249	5.53628e-13	Putative patatin-like phospholipase; fungal-specific (no human or murine homolog)
Ctropicalis.p1791	CP047870.1: 1627297-1627689	orf19.1052	orf19.1052	12980.3	12730.4	14256.5	6770.64	7184.25	8345.15	-0.790817	5.53628e-13	Predicted histone H2B; Hap43-induced gene; Spider biofilm repressed
Ctropicalis.p5382	CP047875.1: 1027337-1028968	orf19.2350	orf19.2350	1710.76	1990.24	1689.03	3132.98	2975.37	3402.81	0.869382	5.70831e-13	Protein similar to S. cerevisiae Yor378w; MFS family transporter; transposon mutation affects filamentous growth; null mutants are viable; fungal-specific (no human or murine homolog)
Ctropicalis.p1808	CP047870.1: 1661813-1662403	orf19.5201	orf19.5201	2624.51	2387.79	2383.76	1307.82	1249.17	1406.1	-0.849935	5.83342e-13	Ortholog(s) have structural constituent of ribosome activity and mitochondrial small ribosomal subunit localization
Ctropicalis.p1807	CP047870.1: 1660938-1661198	orf19.5201.1	orf19.5201.1	11409.1	9890.34	10478.7	5504.42	6119.62	6420.28	-0.765618	5.87105e-13	Has domain(s) with predicted ATPase inhibitor activity, role in negative regulation of ATPase activity, negative regulation of nucleotide metabolic process and mitochondrion localization
Ctropicalis.p1439	CP047870.1: 719820-720989	orf19.6524	TOM40	10914	10633.3	9290.8	6002.77	6088.29	5735.42	-0.740497	5.90696e-13	Protein involved in mitochondrial protein import; Spider biofilm repressed
Ctropicalis.p4938	CP047874.1: 861747-864041	orf19.7041	orf19.7041	2336.03	2182.81	2123.38	3662.08	3522.92	3608.08	0.750739	5.94323e-13	Putative pre-tRNA processing protein; heterozygous null mutant exhibits hypersensitivity to parnafungin and cordycepin in the C. albicans fitness test
Ctropicalis.p5183	CP047875.1: 510869-511783	orf19.6392	orf19.6392	2093.17	1820.04	1981.67	975.891	1028.06	1059.94	-0.893301	6.42663e-13	Ortholog of C. dubliniensis CD36 : Cd36_33870, C. parapsilosis CDC317 : CPAR2_204450, Candida tenuis NRRL Y-1498 : CANTEDRAFT_113827 and Debaryomyces hansenii CBS767 : DEHA2E04158g
Ctropicalis.p3711	CP047872.1: 1245551-1246054			434.735	388.855	289.185	98.584	98.3667	57.8487	-2.07611	6.46124e-13
Ctropicalis.p2917	CP047871.1: 1693736-1695139	orf19.4393	CIT1	99492.6	95808.7	89967.8	60424.8	59396.9	57924.3	-0.632219	6.77712e-13	Citrate synthase; induced by phagocytosis; induced in high iron; Hog1-repressed; Efg1-regulated under yeast, not hyphal growth conditions; present in exponential and stationary phase; Spider biofilm repressed; rat catheter biofilm induced
Ctropicalis.p5005	CP047875.1: 70339-71229	orf19.7627	orf19.7627	391.798	408.733	435.506	790.481	1004.56	924.647	1.18791	7.03384e-13	Ortholog(s) have role in establishment of cell polarity, mycelium development, spore germination and endoplasmic reticulum, hyphal tip, plasma membrane localization
Ctropicalis.p1350	CP047870.1: 490982-491497	orf19.1412	orf19.1412	1596.71	1411.31	1277.72	650.293	637.207	717.511	-1.04572	7.23071e-13	Ortholog of C. dubliniensis CD36 : Cd36_44020, C. parapsilosis CDC317 : CPAR2_302330, Candida tenuis NRRL Y-1498 : CANTEDRAFT_105448 and Debaryomyces hansenii CBS767 : DEHA2C10582g
Ctropicalis.p492	CP047869.1: 1276085-1276918	orf19.1224	FRP3	20672.7	20384.5	17206	10789.1	9195.98	6613.42	-1.08175	7.71031e-13	Putative ammonium transporter; upregulated in the presence of human neutrophils; fluconazole-downregulated; repressed by nitric oxide; Spider biofilm induced; rat catheter biofilm repressed
Ctropicalis.p4866	CP047874.1: 684605-685405	orf19.7124	RVS161	7116.77	8142.36	8673.26	12588	12786.8	14258.8	0.778468	7.98067e-13	Protein required for endocytosis; contains a BAR domain, which is found in proteins involved in membrane curvature; null mutant exhibits defects in hyphal growth, virulence, cell wall integrity, and actin patch localization
Ctropicalis.p2460	CP047871.1: 574249-577740	orf19.789	PYC2	7978.19	8700.17	9045.4	12823.2	13537.2	13635.5	0.687477	8.00162e-13	Putative pyruvate carboxylase; binds biotin cofactor; repressed by Ssk1 response regulator, by benomyl treatment, or in an azole-resistant strain overexpressing MDR1; stationary phase enriched protein; flow model biofilm repressed
Ctropicalis.p5564	CP047875.1: 1502989-1503747	orf19.1158	orf19.1158	201.266	89.4491	77.1929	563.466	514.466	527.17	2.17799	8.02877e-13	Ortholog of S. cerevisiae Yft2 required for normal ER membrane biosynthesis; Hap43-repressed gene
Ctropicalis.p2248	CP047871.1: 43016-45019	orf19.4575	orf19.4575	1341.77	1467.21	1216.65	2251.15	2467.87	2570.54	0.906947	8.49461e-13	Ortholog of S. cerevisiae : YPL109C, C. glabrata CBS138 : CAGL0J07018g, C. dubliniensis CD36 : Cd36_42050, C. parapsilosis CDC317 : CPAR2_403320 and Candida tenuis NRRL Y-1498 : CANTEDRAFT_98530
Ctropicalis.p842	CP047869.1: 2054475-2055635	orf19.1515	CHT4	326.051	282.013	368.683	728.074	768.653	737.105	1.24424	8.68166e-13	Chitinase; similar to S. cerevisiae sporulation-specific Cts2p; functionally complements A. gossypii cts2 mutant sporulation defect; homozygous null mutation causes no obvious defects; transcription decreases upon yeast-to-hyphal switch
Ctropicalis.p4229	CP047873.1: 234832-236280	orf19.3915	orf19.3915	8528.32	9407.07	10967.2	4737.46	5069.8	5611.33	-0.855565	9.22199e-13	Putative metallodipeptidase; protein present in exponential and stationary growth phase yeast; Hog1-induced; Hap43-repressed; sumoylation target; Spider biofilm repressed
Ctropicalis.p3063	CP047871.1: 2056897-2058132	orf19.3733	IDP2	25225.4	25402.3	23768.5	16175.9	14529.5	13969.5	-0.685709	9.40696e-13	Isocitrate dehydrogenase; white-opaque switch regulated; morphology-regulation by Ssn6; protein in exponential and stationary phase yeast; Hap43-repressed; Spider biofilm repressed by Bcr1, Tec1, Ndt80, Rob1, Brg1; Spider biofilm induced
Ctropicalis.p5595	CP047875.1: 1572148-1572360	orf19.5231.2	ATP19	4273.55	3452.49	3646.5	1987.96	2136.21	1906.21	-0.864654	9.51905e-13	Subunit k of the mitochondrial F1F0 ATP synthase; a large enzyme complex required for ATP synthesis; Spider biofilm repressed
Ctropicalis.p2159	CP047870.1: 2530647-2534924	orf19.3003	orf19.3003	7220.09	8072.78	7415.13	11314.5	11888.4	12215.4	0.691714	9.79791e-13	Putative lipid-binding protein with a predicted role in calcium-dependent phospholipid-binding
Ctropicalis.p5511	CP047875.1: 1360353-1361642	orf19.4802	FTH1	3683.17	3269.86	3072.74	1833.3	1866.35	1644.96	-0.857394	9.84994e-13	Protein similar to S. cerevisiae Fth1p, a high affinity iron transporter for intravacuolar stores of iron; repressed by Sfu1p, amphotericin B, caspofungin; induced by alkaline pH, ciclopirox olamine; regulated by Sef1p, Sfu1p, and Hap43p
Ctropicalis.p4048	CP047872.1: 2194835-2196355	orf19.1666	orf19.1666	1861.04	1776.56	1877.98	879.116	753.854	1016.09	-1.00783	9.97395e-13	Ortholog of Dig2, a MAP kinase-responsive inhibitor of Ste12; regulates mating-specific genes and invasive growth in S. cerevisiae; induced by alpha pheromone in SpiderM medium
Ctropicalis.p4808	CP047874.1: 516454-518523	orf19.6481	YPS7	11821	12561.4	11656.1	7267.18	6430.39	7499.81	-0.715595	1.05941e-12	Putative aspartic-type endopeptidase with limited ability to degrade alpha pheromone; mutants show increased sensitivity to alpha pheromone
Ctropicalis.p1587	CP047870.1: 1110496-1113513	orf19.2786	orf19.2786	2533.27	2242.44	2293.9	3825.78	3892.88	3781.63	0.752735	1.10282e-12	Ortholog(s) have AP-2 adaptor complex, cellular bud neck localization
Ctropicalis.p2734	CP047871.1: 1223910-1225391	orf19.645.1	VMA13	2150.87	1991.49	2177.53	3327.44	3436.74	3821.75	0.794933	1.10893e-12	Predicted proton-transporting ATPase; predicted role in ATP hydrolysis coupled proton transport; rat catheter biofilm repressed
Ctropicalis.p3082	CP047871.1: 2104313-2106616	orf19.2551	MET6	10483.3	10772.4	10076.6	15709.2	15248.6	16774.3	0.657622	1.16267e-12	Essential 5-methyltetrahydropteroyltriglutamate-homocysteine methyltransferase (cobalamin-independent methionine synthase); antigenic in murine/human systemic infection; heat shock, estrogen, GCN-induced; Spider biofilm repressed
Ctropicalis.p2786	CP047871.1: 1344764-1346842	orf19.723	BCR1	3134.39	3336.95	3609.63	1722.05	1812.38	1968.72	-0.822573	1.17161e-12	Transcription factor; regulates a/alpha biofilm formation, matrix, cell-surface-associated genes; confers adherence, impermeability, impenetrability, fluconazole resistance; Tup1/Tec1/Mnl1-regulated; mRNA binds She3; Spider biofilm induced
Ctropicalis.p5107	CP047875.1: 304784-305359	orf19.7327	PHO88	11676.1	11471.9	10307	6748.03	6170.11	5170	-0.837263	1.17161e-12	Protein with a role in phosphate transport; biofilm-regulated expression; amphotericin B repressed
Ctropicalis.p3109	CP047871.1: 2171245-2174307	orf19.3222	orf19.3222	1433.02	1372.8	1479.34	2354.26	2345.13	2619.99	0.822997	1.17337e-12	Predicted vacuolar protein; rat catheter biofilm repressed; flow model biofilm repressed
Ctropicalis.p5210	CP047875.1: 571594-572232	orf19.6400	orf19.6400	1944.23	2061.06	2380.31	1024.73	923.602	1159.77	-0.987647	1.19751e-12	Ortholog(s) have nuclear import signal receptor activity, role in inositol metabolic process, protein import into nucleus and nuclear envelope localization
Ctropicalis.p766	CP047869.1: 1854751-1857549	orf19.5213	orf19.5213	2207.22	2630.05	2693.69	1383.79	1160.38	1271.74	-0.930706	1.21418e-12	Putative protein of unknown function; transcript is upregulated in clinical isolates from HIV+ patients with oral candidiasis
Ctropicalis.p1968	CP047870.1: 2022426-2024001	orf19.412	SSH1	6770.6	5653.93	5777.95	3555.35	3381.9	3324.44	-0.776621	1.21439e-12	Protein with a role in protein translocation across membranes
Ctropicalis.p1004	CP047869.1: 2464191-2464904	orf19.1466	REX2	593.064	452.215	661.325	1103.42	1382.36	1445.29	1.25565	1.23398e-12	Putative 3'-5' RNA exonuclease with a predicted role in 3'-end processing of U4 and U5 snRNAs, 5S and 5.8S rRNAs; rat catheter biofilm induced
Ctropicalis.p2239	CP047871.1: 27208-28518	orf19.5641	CAR2	21864.2	23082.8	22674	14265.7	14150.9	12557.8	-0.672384	1.2438e-12	Ornithine aminotransferase; arginine metabolism; alkaline induced; mutant sensitivite to toxic ergosterol analog, to amphotericin B; exponential and stationary phase yeast; flow model biofilm induced; rat catheter, Spider biofilm repressed
Ctropicalis.p2566	CP047871.1: 809846-811231	orf19.498	orf19.498	8088.22	7026.73	6421.99	4128.77	3851.97	3960.77	-0.800623	1.29908e-12	Putative mitochondrial ribosomal component of the small subunit; possibly an essential gene, disruptants not obtained by UAU1 method; Spider biofilm repressed
Ctropicalis.p5109	CP047875.1: 307744-308646	orf19.7325	SCO1	7885.61	7856.62	6545.27	4005.77	4201.91	4278.94	-0.785576	1.31386e-12	Putative copper transporter; Hap43p-repressed gene
Ctropicalis.p5697	CP047875.1: 1850860-1851084	orf19.5006.1	orf19.5006.1	4095.1	4251.32	3934.54	2470.03	2366.89	2330.74	-0.72659	1.3184e-12	Ortholog(s) have SNAP receptor activity and role in Golgi to plasma membrane transport, endocytosis, exocytosis, prospore membrane biogenesis, vesicle fusion
Ctropicalis.p2083	CP047870.1: 2326921-2327670	orf19.3310	orf19.3310	3620.11	4273.68	4925.37	2241.2	2143.17	2232.77	-0.903401	1.3184e-12	Protein of unknown function; Hap43-repressed; rat catheter and Spider biofilm induced
Ctropicalis.p3624	CP047872.1: 985946-986944	orf19.320	orf19.320	1013.04	1039.85	950.51	2286.43	2072.66	1628.16	1.04486	1.43791e-12	Predicted short chain dehydrogenase; Spider biofilm induced
Ctropicalis.p3812	CP047872.1: 1497269-1497691	orf19.1625	orf19.1625	5984.32	5821.65	5718.04	3227.95	3242.62	3691.12	-0.73564	1.50904e-12	Putative ubiquinone oxidoreductase; repressed by nitric oxide; Hap43p-repressed
Ctropicalis.p2375	CP047871.1: 369419-370552	orf19.2774	LAB5	5695.83	5886.25	6038.33	3520.08	3061.55	2499.63	-0.906118	1.56504e-12	Ortholog(s) have role in protein lipoylation
Ctropicalis.p1835	CP047870.1: 1718750-1720933	orf19.781	DUR3	474.988	419.914	608.326	1096.18	1075.07	1120.59	1.18222	1.58449e-12	High affinity spermidine transporter; expression is induced by urea; fungal-specific (no human or murine homolog); not required for virulence in a mouse intravenous model
Ctropicalis.p3949	CP047872.1: 1910874-1911464	orf19.7417	TSA1	37691.8	38858.2	36754.2	24080.7	24046.7	24108.9	-0.599038	1.76419e-12	TSA/alkyl hydroperoxide peroxidase C (AhPC) family protein; similar to thiol-dependent peroxidases of oxidative stress signaling; antigenic; hyphal surface, nucleus; yeast-form nucleus, cytoplasm; biofilm, phagocytosis, peroxide induced
Ctropicalis.p3433	CP047872.1: 511590-513254	orf19.3481	orf19.3481	7300.6	6932.31	6295.26	3879.14	4057.41	3301.11	-0.81901	1.76419e-12	Putative mitochondrial ATP-dependent RNA helicase of the DEAD-box family, transcription is activated in the presence of elevated CO2
Ctropicalis.p5416	CP047875.1: 1112325-1116269	orf19.4893	orf19.4893	5208.77	5795.56	5839.01	9099.57	8300.23	9711.12	0.736943	1.96358e-12	Ortholog of C. dubliniensis CD36 : Cd36_09630, C. parapsilosis CDC317 : CPAR2_805080, Candida tenuis NRRL Y-1498 : CANTEDRAFT_136811 and Debaryomyces hansenii CBS767 : DEHA2B12364g
Ctropicalis.p5749	CP047875.1: 1988390-1989898	orf19.7214	orf19.7214	4704.26	5098.6	5623.56	8180.66	7959.86	8688.51	0.737243	2.04345e-12	Glucan 1,3-beta-glucosidase; regulated by Nrg1, Tup1 and possibly Tac1; induced by NO and during cell wall regeneration; stationary phase enriched; possibly essential (UAU1 method); F-12/CO2 early biofilm induced; flow biofilm repressed
Ctropicalis.p5531	CP047875.1: 1407206-1409197	orf19.5255	PXA2	8926.83	8747.38	8003.87	5227.66	5014.09	5234.38	-0.680289	2.1915e-12	Putative peroxisomal, half-size adrenoleukodystrophy protein (ALD or ALDp) subfamily ABC transporter; Gcn4p-regulated
Ctropicalis.p1152	CP047869.1: 2811136-2812047	orf19.2114	orf19.2114	46.9621	8.69644	32.2597	289.421	191.51	223.931	3.05277	2.3355e-12	Predicted uricase; ortholog of S. pombe SPCC1223.09; Spider biofilm induced
Ctropicalis.p2299	CP047871.1: 191520-192002	orf19.4190	PAM18	2749.3	2494.64	2563.5	1476.05	1322.29	1078.6	-0.959699	2.4301e-12	Predicted component of the presequence translocase-associated import motor (PAM complex) involved in protein import into mitochondrial matrix; rat catheter biofilm induced
Ctropicalis.p3870	CP047872.1: 1656799-1658274	orf19.345	orf19.345	20621.7	23188.4	27022.1	38797.8	38383	39268.1	0.767969	2.44557e-12	Succinate semialdehyde dehydrogenase; for utilization of gamma-aminobutyrate (GABA) as a nitrogen source; part of 4-aminobutyrate and glutamate degradation pathways; rat catheter biofilm induced
Ctropicalis.p455	CP047869.1: 1201162-1201392	orf19.1349	orf19.1349	22.8102	8.69644	34.564	145.615	202.827	195.006	3.07429	2.46173e-12	Ortholog of C. dubliniensis CD36 : Cd36_22470, Candida tropicalis MYA-3404 : CTRG_01829 and Candida albicans WO-1 : CAWG_05920
Ctropicalis.p4124	CP047873.1: 4466-8182	orf19.6078	POL93	25.4937	21.1199	39.1725	230.632	204.568	127.827	2.78096	2.52116e-12	Predicted ORF in retrotransposon Tca8 with similarity to the Pol region of retrotransposons encoding reverse transcriptase, protease and integrase; downregulated in response to ciclopirox olamine; F-12/CO2 early biofilm induced
Ctropicalis.p3748	CP047872.1: 1348517-1349403	orf19.356	GTT13	193.216	139.143	173.972	19.8977	26.9855	6.53131	-3.17688	2.5497e-12	Putative glutathione S-transferase; opaque-specific transcript; repressed by alpha pheromone in SpiderM medium; Spider biofilm induced
Ctropicalis.p4073	CP047872.1: 2253970-2255760	orf19.6996	MNN14	36.2279	22.3623	23.0427	167.321	134.057	236.06	2.77928	2.5647e-12	Predicted alpha-1,3-mannosyltransferase activity with a role in protein glycosylation; Hap43-repressed; Spider biofilm induced
Ctropicalis.p2286	CP047871.1: 152072-152947	orf19.4157	SPS20	437.419	342.888	306.467	867.358	765.171	953.571	1.30181	2.62654e-12	Peroxisomal 2,4-dienoyl-CoA reductase; stationary phase enriched protein; Spider biofilm induced
Ctropicalis.p5773	CP047875.1: 2043708-2045705	orf19.7239	MDG1	12012.9	14241	14819.9	7322.35	7621.24	8260.24	-0.773245	2.66512e-12	Ortholog(s) have role in pheromone-dependent signal transduction involved in conjugation with cellular fusion and membrane raft, plasma membrane localization
Ctropicalis.p339	CP047869.1: 874632-876269	orf19.203	STB3	29089.7	31914.7	33313.9	18715.6	18862.9	20014.7	-0.661041	2.72488e-12	Putative SIN3-binding protein 3 homolog; caspofungin induced; macrophage/pseudohyphal-repressed; rat catheter biofilm induced
Ctropicalis.p4469	CP047873.1: 876349-877710	orf19.1944	GPR1	6723.63	6380.7	6283.74	4111.59	3783.2	3690.19	-0.692776	2.84931e-12	Plasma membrane G-protein-coupled receptor of the cAMP-PKA pathway; detects lactate and triggers signaling pathway that regulates beta-glucan masking and immune evasion; binds Gpa2; regulates HWP1 and ECE1; required for WT hyphal growth
Ctropicalis.p1372	CP047870.1: 546924-547673	orf19.4449	CCS1	1348.48	1528.09	1695.94	2569.51	2702.91	3115.43	0.926351	2.90272e-12	Copper chaperone involved in activation and protection of superoxide dismutase Sod1p
Ctropicalis.p3910	CP047872.1: 1784697-1785635	orf19.6948	CCC1	2286.38	2466.06	2895.31	4225.54	4282	4632.56	0.83195	3.01085e-12	Manganese transporter; required for normal filamentous growth; mRNA binds She3, localized to hyphal tips; repressed by NO, alkaline pH; colony morphology-related regulation by Ssn6; regulated by Sef1, Sfu1, Hap43; Spider biofilm induced
Ctropicalis.p3499	CP047872.1: 669990-671417	orf19.5747	orf19.5747	5151.07	4348.22	3982.92	2574.94	2168.42	2285.96	-0.889748	3.01939e-12	Ortholog(s) have structural constituent of ribosome activity and mitochondrial small ribosomal subunit localization
Ctropicalis.p423	CP047869.1: 1119487-1121565	orf19.5258	orf19.5258	315.317	406.248	423.985	780.532	883.559	1058.07	1.30076	3.12005e-12	Protein of unknown function; induced by nitric oxide
Ctropicalis.p475	CP047869.1: 1230060-1231040	orf19.2172	ARA1	8293.51	6099.93	5368.94	11254.9	14197	14845.7	1.07883	3.15325e-12	D-Arabinose dehydrogenase; dehydro-D-arabinono-1,4-lactone synthesis; active on D-arabinose, L-fucose, L-xylose, L-galactose; inhibited by metal ions, thiol group-specific reagents; induced on polystyrene adherence; Spider biofilm induced
Ctropicalis.p3858	CP047872.1: 1625748-1628555	orf19.5970	orf19.5970	2056.94	2085.9	2205.18	3303.02	3389.73	3425.21	0.723188	3.19298e-12	Putative DNA repair helicase; transcriptionally induced by interaction with macrophage; fungal-specific (no human or murine homolog)
Ctropicalis.p4235	CP047873.1: 248026-248883	orf19.3921	orf19.3921	375.697	296.921	239.644	690.088	793.897	838.807	1.39786	3.1938e-12	Ortholog of S. cerevisiae : FSH3, C. glabrata CBS138 : CAGL0L11044g, C. dubliniensis CD36 : Cd36_54010, C. parapsilosis CDC317 : CPAR2_100920 and Candida tenuis NRRL Y-1498 : CANTEDRAFT_111820
Ctropicalis.p5376	CP047875.1: 1013459-1014544	orf19.4773	AOX2	155251	158059	138362	94805.2	93453.5	86982.1	-0.664446	3.23497e-12	Alternative oxidase; cyanide-resistant respiration; induced by antimycin A, oxidants; growth; Hap43, chlamydospore formation repressed; rat catheter, Spider biofilm induced; regulated in Spider biofilms by Bcr1, Tec1, Ndt80, Brg1
Ctropicalis.p4705	CP047874.1: 230361-231683	orf19.2449	orf19.2449	6.70887	29.8164	18.4341	160.99	161.043	160.484	3.18104	3.39473e-12	Putative adhesin-like protein; macrophage-induced gene
Ctropicalis.p2980	CP047871.1: 1832747-1833100	orf19.2846	orf19.2846	0	0	0	78.6863	118.388	98.9027	9.11858	3.55402e-12	Protein of unknown function; Hap43-repressed; induced in core caspofungin response; regulated by yeast-hypha switch; Spider biofilm repressed
Ctropicalis.p293	CP047869.1: 770911-772235	orf19.1750	SLR1	11458.8	12286.8	11517.9	7438.12	7266.07	7298.27	-0.630292	3.92231e-12	Protein similar to mammalian SR-like RNA splicing factor; involved in filamentous growth and virulence; gene has intron; Spider biofilm repressed
Ctropicalis.p1068	CP047869.1: 2637226-2638413	orf19.895	HOG1	1606.1	1649.84	1778.89	2905.97	2594.96	2926.96	0.79356	3.95135e-12	MAP kinase of osmotic-, heavy metal-, and core stress response; role in regulation of glycerol, D-arabitol in response to stress; phosphorylated in response to H2O2 (Ssk1-dependent) or NaCl; mutant induces protective mouse immune response
Ctropicalis.p3703	CP047872.1: 1222179-1223744	orf19.6003	orf19.6003	1191.5	1610.08	1550.77	3095.9	2866.56	2474.43	1.00512	4.49242e-12	Protein of unknown function; role in intracellular signal transduction; Spider biofilm induced
Ctropicalis.p5360	CP047875.1: 968616-968816	orf19.4751.1	orf19.4751.1	1608.79	986.425	864.1	369.012	433.51	362.021	-1.51935	4.54934e-12	Has domain(s) with predicted NADH dehydrogenase (ubiquinone) activity, role in electron transport chain and mitochondrial respiratory chain complex I localization
Ctropicalis.p4932	CP047874.1: 848516-848947	orf19.7012	orf19.7012	1738.94	1439.88	1598.01	816.71	822.624	792.154	-0.923292	4.71069e-12	Ortholog(s) have structural constituent of ribosome activity and mitochondrial small ribosomal subunit localization
Ctropicalis.p1846	CP047870.1: 1751383-1752429	orf19.771	LPG20	2098.54	2319.47	2305.42	3474.86	3963.39	4685.75	0.901542	4.8697e-12	Aldo-keto reductase family protein; similar to aryl alcohol dehydrogenases; osmotic stress-induced, correlates with overexpression of MDR1 in fluconazole-resistant isolate; stationary phase enriched protein
Ctropicalis.p4078	CP047872.1: 2266156-2267625	orf19.6992	QDR2	4146.08	3939.49	4016.34	5972.92	6455.64	7324.4	0.757715	5.0254e-12	Predicted MFS membrane transporter, member of the drug:proton antiporter (12 spanner) (DHA1) family; Spider biofilm induced
Ctropicalis.p4858	CP047874.1: 672411-673226	orf19.6566	orf19.6566	424.001	243.5	381.356	876.403	1003.69	839.74	1.42609	5.15815e-12	Ortholog of C. dubliniensis CD36 : Cd36_71420, C. parapsilosis CDC317 : CPAR2_300980, Candida tenuis NRRL Y-1498 : CANTEDRAFT_94952 and Debaryomyces hansenii CBS767 : DEHA2A05346g
Ctropicalis.p2946	CP047871.1: 1761512-1762846	orf19.2401	orf19.2401	340.811	352.827	360.618	792.29	686.826	752.034	1.13063	5.22018e-12	Ortholog(s) have Atg8-specific protease activity
Ctropicalis.p3964	CP047872.1: 1957530-1958120	orf19.7417	TSA1	35231	36531.3	34276	22464.5	22722.7	22711.2	-0.592772	5.35791e-12	TSA/alkyl hydroperoxide peroxidase C (AhPC) family protein; similar to thiol-dependent peroxidases of oxidative stress signaling; antigenic; hyphal surface, nucleus; yeast-form nucleus, cytoplasm; biofilm, phagocytosis, peroxide induced
Ctropicalis.p5361	CP047875.1: 969021-969857	orf19.4751	orf19.4751	3002.89	2620.11	2705.21	1570.11	1564.29	1541.39	-0.782482	5.60637e-12	Ortholog(s) have structural constituent of ribosome activity and mitochondrial small ribosomal subunit localization
Ctropicalis.p1282	CP047870.1: 290056-298524	orf19.1240	orf19.1240	3654.99	3750.65	3405.71	5858.06	5822.78	5338.88	0.704824	5.61097e-12	Ortholog of S. cerevisiae : YPR117W, C. glabrata CBS138 : CAGL0D04510g, C. dubliniensis CD36 : Cd36_45200, C. parapsilosis CDC317 : CPAR2_500480 and Candida tenuis NRRL Y-1498 : CANTEDRAFT_120679
Ctropicalis.p424	CP047869.1: 1121875-1123689	orf19.3610	orf19.3610	2003.27	1736.8	1390.62	868.263	645.912	603.68	-1.22728	5.67658e-12	Protein of unknown function; upregulation correlates with clinical development of fluconazole resistance; regulated by Sef1, Sfu1, and Hap43
Ctropicalis.p4776	CP047874.1: 425428-427005	orf19.6578	orf19.6578	16.1013	23.6046	20.7384	132.048	193.251	117.564	2.91151	5.75839e-12	Predicted membrane transporter; vesicular neurotransmitter (VNT) family, major facilitator superfamily (MFS); repressed in core caspofungin response; induced in oralpharyngeal candidasis; Spider biofilm induced
Ctropicalis.p1084	CP047869.1: 2676533-2678176	orf19.2021	HGT8	40.2532	47.2093	87.5621	275.854	261.15	273.382	2.26196	5.84572e-12	High-affinity glucose transporter of the major facilitator superfamily; 20 members in the C. albicans glucose transporter family; 12 probable membrane-spanning segments; gene has intron; expressed in rich medium; flow model biofilm induced
Ctropicalis.p4409	CP047873.1: 736875-737897	orf19.2637	orf19.2637	845.318	992.637	876.773	444.08	328.179	295.775	-1.29667	5.92304e-12	Ortholog of C. dubliniensis CD36 : Cd36_53210, C. parapsilosis CDC317 : CPAR2_502080, Candida tenuis NRRL Y-1498 : CANTEDRAFT_115403 and Debaryomyces hansenii CBS767 : DEHA2E22638g
Ctropicalis.p4257	CP047873.1: 283538-285862	orf19.3944	GRR1	2298.46	2364.19	2463.26	3681.98	3661.33	3991.56	0.720386	6.12881e-12	F-box protein component of the SCF ubiquitin-ligase complex required for cell cycle progression; involved in negative control of pseudohyphal growth; Spider biofilm induced
Ctropicalis.p5333	CP047875.1: 908324-909235	orf19.4733	YMC2	516.583	488.243	569.154	1286.11	946.235	1079.53	1.12325	6.26767e-12	Putative mitochondrial carrier protein; Gcn4-regulated; F-12/ CO2 early biofilm induced; Spider biofilm induced
Ctropicalis.p2889	CP047871.1: 1621899-1623764	orf19.4356	HGT3	593.064	826.162	695.889	1309.63	1560.81	1498.47	1.09718	6.3594e-12	Putative glucose transporter of the major facilitator superfamily; the C. albicans glucose transporter family comprises 20 members; 12 probable membrane-spanning segments, extended C terminus; expressed in rich medium with 2% glucose
Ctropicalis.p3031	CP047871.1: 1971243-1973108	orf19.2583	PTR2	696.381	934.246	1273.11	300.274	381.28	242.591	-1.60003	6.36189e-12	Oligopeptide transporter involved in uptake of di-/tripeptides; highly induced during chlamydospore formation in both C. albicans and C. dubliniensis
Ctropicalis.p2064	CP047870.1: 2280666-2283614	orf19.3332	orf19.3332	1341.77	1170.29	1050.75	2056.7	2148.4	2265.43	0.911114	6.54474e-12	Ortholog of Bre4 in S. cerevisiae has a role in brefeldin A resistence; a drug that affect intracellular transport; Spider biofilm induced
Ctropicalis.p2757	CP047871.1: 1286304-1287347	orf19.3519	SUA72	415.95	232.319	347.944	1111.56	786.063	847.204	1.51282	6.75499e-12	Predicted transcription factor; induced during planktonic growth, whereas related SUA71 is downregulated
Ctropicalis.p1591	CP047870.1: 1118571-1119085	orf19.2782	orf19.2782	2804.31	2682.23	2401.05	1428.11	1452	1477.94	-0.805488	7.20446e-12	Ortholog(s) have 2 iron, 2 sulfur cluster binding, glutathione disulfide oxidoreductase activity
Ctropicalis.p4013	CP047872.1: 2103127-2103960	orf19.1710	ALI1	5950.77	5630.33	6377.06	3453.15	3680.48	3587.55	-0.693324	7.28464e-12	Putative NADH-ubiquinone oxidoreductase; in detergent-resistant membrane fraction (possible lipid raft component); predicted N-terminal acetylation; nitric oxide-repressed; plasma membrane-localized; protein decreases in stationary phase
Ctropicalis.p3518	CP047872.1: 720505-721803	orf19.6928	SAP9	220.051	159.021	95.6271	586.077	477.905	585.952	1.84587	7.41289e-12	Secreted aspartyl protease; roles in adhesion, cell surface integrity; induced by antifungal drugs, stationary phase, or in white-phase cells; farnesol-downregulated in biofilm; autocatalytic processing; GPI-anchor; Spider biofilm induced
Ctropicalis.p357	CP047869.1: 934331-936286	orf19.3603	MFG1	4352.72	5446.46	6014.14	2891.5	2575.81	2061.09	-1.02057	7.48183e-12	Regulator of filamentous growth; required for biofilm formation, virulence; interacts with Flo8 and Mss11
Ctropicalis.p4698	CP047874.1: 214658-216526	orf19.1334	orf19.1334	283.114	285.74	317.989	614.115	641.559	766.029	1.23961	8.6515e-12	Protein of unknown function; repressed by alpha pheromone in SpiderM medium
Ctropicalis.p602	CP047869.1: 1511106-1512524	orf19.1887	orf19.1887	2074.38	2182.81	2350.35	3491.14	3457.63	3638.87	0.730959	8.86396e-12	Ortholog(s) have sterol esterase activity, role in sterol metabolic process and integral component of membrane, lipid droplet localization
Ctropicalis.p5796	CP047875.1: 2086764-2088296	orf19.2154	HXK1	1539.02	1566.6	1636.03	806.761	766.912	893.856	-0.891666	9.05936e-12	N-acetylglucosamine (GlcNAc) kinase; involved in GlcNAc utilization; required for wild-type hyphal growth and mouse virulence; GlcNAc-induced transcript; induced by alpha pheromone in SpiderM medium
Ctropicalis.p3672	CP047872.1: 1124757-1125455	orf19.258	orf19.258	271.039	305.618	394.03	84.1129	33.0791	18.6609	-2.78759	9.97385e-12	Protein of unknown function; Spider biofilm induced
Ctropicalis.p2363	CP047871.1: 335455-335976	orf19.2762	AHP1	2170.99	2071	2372.24	3670.22	3658.72	5000.18	0.949336	1.10568e-11	Alkyl hydroperoxide reductase; immunogenic; fluconazole-induced; amphotericin B, caspofungin, alkaline repressed; core stress response induced; Ssk1/Nrg1/Tup1/Ssn6/Hog1 regulated; flow model biofilm induced; rat catheter biofilm repressed
Ctropicalis.p655	CP047869.1: 1623311-1624366	orf19.185	orf19.185	4996.77	4590.48	4234.09	2556.85	2769.06	2601.33	-0.751503	1.14516e-11	Ortholog(s) have structural constituent of ribosome activity, role in mitochondrial translational initiation and mitochondrial small ribosomal subunit localization
Ctropicalis.p662	CP047869.1: 1639591-1640454	orf19.154	orf19.154	2556.08	1798.92	1750.09	1005.74	864.408	845.338	-1.11899	1.14767e-11	Putative ortholog of S. cerevisiae Utp30; a U3-containing 90S preribosome complex protein; Hap43-induced; Spider biofilm induced
Ctropicalis.p2854	CP047871.1: 1522872-1523321	orf19.1852	orf19.1852	1327.02	1406.34	1356.06	638.535	621.538	760.431	-0.966263	1.17244e-11	Ortholog(s) have mitochondrion localization
Ctropicalis.p5497	CP047875.1: 1323441-1325942	orf19.4805	orf19.4805	3357.12	3705.93	4019.79	1837.82	1777.56	1054.34	-1.19656	1.37355e-11	Putative membrane protein; induced by alpha pheromone in SpiderM medium; Hap4-induced gene; Spider biofilm induced
Ctropicalis.p4155	CP047873.1: 55732-57954	orf19.4010	PAN3	1796.64	1791.47	1638.33	2845.37	3021.51	2719.82	0.766868	1.37557e-11	Ortholog(s) have poly(A) binding, poly(A)-specific ribonuclease activity, role in nuclear-transcribed mRNA poly(A) tail shortening, postreplication repair and PAN complex localization
Ctropicalis.p3015	CP047871.1: 1934904-1937705	orf19.2574	orf19.2574	1461.19	1246.08	1470.12	2571.32	2357.32	2268.23	0.835247	1.40369e-11	Ortholog of S. cerevisiae : MIL1, C. glabrata CBS138 : CAGL0K12584g, C. dubliniensis CD36 : Cd36_26790, C. parapsilosis CDC317 : CPAR2_800820 and Candida tenuis NRRL Y-1498 : CANTEDRAFT_128475
Ctropicalis.p500	CP047869.1: 1287664-1288701	orf19.4309	GRP2	45.6203	27.3317	65.6716	174.557	328.179	265.918	2.52116	1.40633e-11	NAD(H)-linked methylglyoxal oxidoreductase involved in regulation of methylglyoxal and pyruvate levels; regulation associated with azole resistance; induced in core stress response or by oxidative stress via Cap1, fluphenazine, benomyl
Ctropicalis.p5122	CP047875.1: 338724-340412	orf19.7342	AXL1	48.3039	6.21175	55.3024	1487.8	1662.66	1482.61	5.46317	1.40813e-11	Putative endoprotease; induced by alpha factor; transcript is upregulated in an RHE model of oral candidiasis and in clinical isolates from HIV+ patients with oral candidiasis
Ctropicalis.p8	CP047869.1: 11253-12343	orf19.6180	orf19.6180	5168.52	5046.42	4956.48	3051.58	2849.15	3207.81	-0.685639	1.43844e-11	Protein similar to Pichia anomala YDL054c and S. cerevisiae Ydl054cp; transmembrane regions predicted; Hap43p-repressed gene
Ctropicalis.p4622	CP047874.1: 27572-30964	orf19.5163	SFI1	822.508	658.445	773.081	1580.06	1277.03	1867.95	1.11826	1.50021e-11	Putative centrin-binding protein; predicted role in spindle pole body duplication; induced by alpha pheromone in SpiderM medium; essential for growth
Ctropicalis.p2443	CP047871.1: 525218-526879	orf19.4592	HSX11	393.14	417.429	337.575	823.945	801.732	776.293	1.11514	1.50706e-11	UDP-glucose:ceramide glucosyltransferase (glucosylceramide synthase [GCS], EC 2.4.1.80); involved in glucosylceramide biosynthesis, which is important for virulence
Ctropicalis.p1091	CP047869.1: 2690458-2691135	orf19.2032	orf19.2032	284.456	311.83	352.553	33.4643	71.3811	87.7062	-2.25318	1.50793e-11	Protein of unknown function; rat catheter biofilm induced
Ctropicalis.p1813	CP047870.1: 1671005-1671847	orf19.5195	URA6	3035.09	2980.4	2888.4	1809.78	1682.68	1520.86	-0.778162	1.53645e-11	Ortholog(s) have adenylate kinase activity, uridylate kinase activity, role in 'de novo' pyrimidine nucleobase biosynthetic process and mitochondrion, nucleus localization
Ctropicalis.p2017	CP047870.1: 2148418-2152434	orf19.51	orf19.51	17441.7	15598.9	13271.4	9149.32	8438.64	7269.35	-0.847846	1.56196e-11	Ortholog(s) have role in cytoplasmic translational initiation and cytoplasmic stress granule, eukaryotic translation initiation factor 3 complex localization
Ctropicalis.p3253	CP047872.1: 69785-72133	orf19.1195	orf19.1195	9405.84	10222	9654.88	6368.16	5748.79	5386.46	-0.692435	1.56694e-11	Ortholog(s) have metalloendopeptidase activity, role in cellular iron ion homeostasis, protein processing involved in protein targeting to mitochondrion, protein stabilization and mitochondrial matrix localization
Ctropicalis.p2712	CP047871.1: 1176136-1178181	orf19.6307	orf19.6307	1717.47	1381.49	1618.75	2623.78	2650.68	2815.93	0.82927	1.6176e-11	Ortholog of C. dubliniensis CD36 : Cd36_30250, Candida tenuis NRRL Y-1498 : CANTEDRAFT_98619, Debaryomyces hansenii CBS767 : DEHA2G22594g and Pichia stipitis Pignal : PICST_50168
Ctropicalis.p1469	CP047870.1: 814960-816381	orf19.2923	orf19.2923	503.166	605.024	647.499	1121.51	1169.95	1142.05	1.01909	1.62683e-11	Predicted membrane transporter, member of the drug:proton antiporter (14 spanner) (DHA2) family, MFS superfamily; induced by alpha pheromone in SpiderM medium
Ctropicalis.p4818	CP047874.1: 541880-544606	orf19.3697	orf19.3697	654.786	798.83	647.499	1373.84	1246.56	1421.96	0.994223	1.62683e-11	Ortholog(s) have role in ascospore formation, intra-S DNA damage checkpoint, positive regulation of macroautophagy, re-entry into mitotic cell cycle after pheromone arrest and regulation of meiosis I, more
Ctropicalis.p1927	CP047870.1: 1939865-1941415	orf19.4533	orf19.4533	636.001	510.605	664.781	1154.07	1154.28	1283.87	1.03819	1.64503e-11	Ortholog(s) have RNA binding activity, role in rRNA processing and ribosome localization
Ctropicalis.p3338	CP047872.1: 257020-258204	orf19.3455	orf19.3455	393.14	433.58	395.182	855.601	754.725	970.366	1.12879	1.6508e-11	Putative mitochondrial inner membrane magnesium transporter; possibly an essential gene, disruptants not obtained by UAU1 method
Ctropicalis.p1459	CP047870.1: 792706-793770	orf19.2909	ERG26	2071.7	1894.58	2007.02	2996.41	3349.69	3399.08	0.756841	1.73555e-11	C-3 sterol dehydrogenase, catalyzes the 2nd of 3 steps required to remove 2 C-4 methyl groups from an intermediate in ergosterol biosynthesis; amphotericin B, caspofungin repressed; Spider biofilm repressed
Ctropicalis.p1590	CP047870.1: 1116562-1117878	orf19.2783	PIR32	41.595	32.3011	11.5213	199.881	178.453	192.207	2.7778	1.76638e-11	Cell wall protein, putative structural component of the cell wall; mutation leads to increased chitin content, increased virulence and resistance to stresses; macrophage-induced gene
Ctropicalis.p4463	CP047873.1: 863039-864919	orf19.1936	SNF1	7619.94	7805.68	8081.06	4887.6	4994.94	4887.29	-0.619845	1.78957e-11	Essential protein; functional homolog of S. cerevisiae Snf1p regulator of sugar metabolism; constitutively expressed; Thr208 phosphorylation may have regulatory role; up-regulation associated with azole resistance; has polyhistidine tract
Ctropicalis.p1017	CP047869.1: 2494619-2496139	orf19.1447	orf19.1447	505.849	464.639	362.922	816.71	1187.36	1268.01	1.34542	1.84435e-11	Has domain(s) with predicted DNA-binding transcription factor activity, sequence-specific DNA binding activity and role in regulation of transcription, DNA-templated
Ctropicalis.p510	CP047869.1: 1319949-1320980	orf19.24	RTA2	0	4.9694	6.9128	122.099	90.5321	69.9783	4.60955	1.85951e-11	Flippase involved in sphingolipid long chain base release; mediates calcineurin-dependent ER stress response and resistance to azoles; Plc1p, Ca2+, calcineurin-regulated;
Ctropicalis.p3835	CP047872.1: 1549047-1551224	orf19.1655	PXP2	9760.07	10022	10424.5	6136.63	4227.15	3520.38	-1.07212	1.87723e-11	Putative acyl-CoA oxidase; enzyme of fatty acid beta-oxidation; induced during macrophage infection; opaque specific transcript; putative peroxisome targeting signal; Spider biofilm induced
Ctropicalis.p5513	CP047875.1: 1363412-1367212	orf19.4795	orf19.4795	2259.55	2089.63	1842.26	3614.14	3232.17	4081.14	0.869501	1.88653e-11	Protein of unknown function; Sef1-, Sfu1-, and Hap43 regulated; Spider biofilm induced
Ctropicalis.p4801	CP047874.1: 496572-498803	orf19.6476	orf19.6476	1406.18	1468.46	1402.15	2551.43	2350.35	2211.31	0.784119	1.89349e-11	Putative protein with a predicted role in exocytic transport from the Golgi; filament induced
Ctropicalis.p675	CP047869.1: 1669482-1670951	orf19.4495	NDH51	22666.6	19389.3	20457.3	13162.3	12808.6	11513.8	-0.687386	1.98094e-11	Nicotinamide adenine dinucleotide dehydrogenase complex I subunit of the mitochondrial electron transport chain; required for wild-type filamentous growth; alkaline repressed; Hap43-repressed; Spider biofilm repressed
Ctropicalis.p3957	CP047872.1: 1925705-1926421	orf19.7405	orf19.7405	645.394	582.662	634.825	266.81	268.985	253.788	-1.18709	2.00401e-11	Ortholog of Rad33; involved in nucleotide excision repair in S. cerevisiae; induced by Mnl1 under weak acid stress
Ctropicalis.p772	CP047869.1: 1865286-1866263	orf19.4122	orf19.4122	300.558	218.653	254.621	690.088	562.344	613.943	1.31792	2.04048e-11	Ortholog(s) have acyl-CoA hydrolase activity, role in fatty acid beta-oxidation and peroxisome localization
Ctropicalis.p1730	CP047870.1: 1482415-1487127	orf19.2495	GSL1	746.027	801.315	907.881	1433.54	1499	1854.89	1.0146	2.06143e-11	Beta-1,3-glucan synthase subunit; 10 predicted transmembrane regions; caspofungin induced; repressed by yeast-to-hypha transition; young biofilm repressed, induced by biofilm drug exposure; Bcr1-repressed in RPMI a/a biofilms
Ctropicalis.p3314	CP047872.1: 212330-214282	orf19.3653	FAT1	834.584	1120.6	1049.59	1959.92	1792.36	1872.62	0.954093	2.07719e-11	Predicted enzyme of sphingolipid biosynthesis; upregulated in biofilm
Ctropicalis.p5267	CP047875.1: 739563-740525	orf19.388	CAF16	1219.67	1078.36	1019.64	1769.99	2197.15	2188.92	0.942618	2.10933e-11	ABC family protein, predicted not to be a transporter; Hap43, caspofungin repressed; rat catheter and Spider biofilm repressed
Ctropicalis.p4178	CP047873.1: 108730-110139			272.38	356.554	281.121	668.381	710.329	681.122	1.22816	2.11944e-11
Ctropicalis.p906	CP047869.1: 2206704-2207849	orf19.6365	PTP1	16090.6	17583	17688.7	10746.6	9399.67	10947.4	-0.673911	2.14304e-11	Phosphotyrosine-specific protein phosphatase; rat catheter biofilm induced
Ctropicalis.p1505	CP047870.1: 892748-893155	orf19.2314	orf19.2314	3680.49	2792.8	3470.23	1883.95	1674.84	1658.95	-0.879622	2.28398e-11	Protein with a role in nucleolar integrity and processing of pre-rRNA; mutation confers hypersensitivity to 5-fluorocytosine (5-FC), 5-fluorouracil (5-FU), and tubercidin (7-deazaadenosine); Hap43-induced; Spider biofilm induced
Ctropicalis.p1857	CP047870.1: 1777201-1778691	orf19.2960	FRS2	14073.9	15298.3	14999.6	9500.24	9448.42	9262.33	-0.603052	2.31166e-11	Putative tRNA-Phe synthetase; downregulated upon phagocytosis by murine macrophage; protein present in exponential and stationary growth phase yeast cultures; Spider biofilm repressed
Ctropicalis.p2886	CP047871.1: 1608880-1610610	orf19.467	WOR3	0	0	1.15213	143.806	127.093	125.961	8.57905	2.52151e-11	Transcription factor; modulator of white-opaque switch; induced in opaque cells; promoter bound by Wor1; overexpression at 25 degr shifts cells to opaque state; deletion stabilizes opaque cells at higher temperatures; Spider biofilm induced
Ctropicalis.p1790	CP047870.1: 1626189-1626584	orf19.1051	HTA2	13557.3	12872	14210.4	7050.11	8184.45	8620.4	-0.717558	2.57484e-11	Putative histone H2A; farnesol regulated; rat catheter biofilm repressed; Spider biofilm repressed; Hap43-induced
Ctropicalis.p5108	CP047875.1: 305514-307250	orf19.7326	orf19.7326	5467.73	5475.03	5292.9	3208.95	2920.53	3469.06	-0.707998	2.58135e-11	Ortholog(s) have protein-lysine N-methyltransferase activity and role in peptidyl-lysine dimethylation, peptidyl-lysine monomethylation
Ctropicalis.p1291	CP047870.1: 316698-318536	orf19.1799	GAP5	7889.64	8174.66	8145.58	5147.17	5166.43	5031.91	-0.607444	2.71703e-11	General amino acid permease; fungal-specific (no human or murine homolog)
Ctropicalis.p3200	CP047871.1: 2433031-2437092	orf19.7510	KIN2	3934.08	4379.28	4276.72	6423.33	6315.49	6347.5	0.650523	2.79535e-11	Protein with similarity to S. cerevisiae Kin2p, transcription is positively regulated by Tbf1
Ctropicalis.p1736	CP047870.1: 1498319-1499254	orf19.3022	orf19.3022	4426.52	4651.35	4200.68	2659.05	2235.45	2666.64	-0.762596	2.81628e-11	Ortholog(s) have structural constituent of ribosome activity and mitochondrial small ribosomal subunit localization
Ctropicalis.p1612	CP047870.1: 1174395-1175747	orf19.6219	orf19.6219	315.317	258.409	247.709	619.542	588.459	667.127	1.24179	2.89068e-11	Ortholog of C. dubliniensis CD36 : Cd36_06470, C. parapsilosis CDC317 : CPAR2_208960, Candida tenuis NRRL Y-1498 : CANTEDRAFT_114040 and Pichia stipitis Pignal : PICST_51125
Ctropicalis.p2197	CP047870.1: 2601267-2601935	orf19.6056	orf19.6056	387.773	455.942	602.566	1146.83	1063.75	1001.16	1.20116	2.89068e-11	Ortholog(s) have phosphatase activity and role in dephosphorylation
Ctropicalis.p2693	CP047871.1: 1134790-1136229	orf19.554	DIT2	4619.73	4563.15	4047.44	2316.27	2379.08	2744.08	-0.780251	2.9057e-11	Monooxygenase of the cytochrome P450 family; produces N,N'-bisformyl dityrosine from N-formyltyrosine; regulated by Nrg1, Mig1, and Tup1; role in chlamydospore formation; Spider biofilm induced
Ctropicalis.p2467	CP047871.1: 590906-591652	orf19.1416	COX11	2494.36	2226.29	2152.19	1173.06	1180.4	1347.32	-0.84271	2.9057e-11	Cytochrome oxidase assembly protein; transcript regulated by Nrg1; protein repressed during the mating process; Hap43-repressed gene; rat catheter biofilm induced
Ctropicalis.p3366	CP047872.1: 320400-320924	orf19.3396	HCH1	2270.28	1985.27	2021.99	1199.29	868.76	760.431	-1.10075	2.96404e-11	Ortholog of S. cerevisiae Hch1, a regulator of heat shock protein Hsp90; regulated by Gcn4; induced in response to amino acid starvation (3-aminotriazole treatment); mutants are viable
Ctropicalis.p1550	CP047870.1: 1005317-1007362	orf19.4768	orf19.4768	10361.2	10420.8	9815.02	6662.11	6399.93	6294.32	-0.610376	3.15798e-11	Protein of unknown function; Spider biofilm induced
Ctropicalis.p5062	CP047875.1: 196677-197601	orf19.7571	UBC4	13007.2	12322.9	12721.9	8437.52	7970.31	7580.05	-0.61531	3.20361e-11	Ortholog(s) have protein binding, bridging, ubiquitin binding, ubiquitin conjugating enzyme activity
Ctropicalis.p2014	CP047870.1: 2142384-2144108	orf19.4063	GPT1	245.545	201.261	120.974	843.843	668.545	453.459	1.84018	3.21495e-11	GABA/polyamine transporter; 9 to 11 membrane spanning segments; complements GABA uptake defect of an S. cerevisiae uga4 put4 gap1 triple mutant; complements growth of an S. cerevisiae spe1 mutant under polyamine limitation
Ctropicalis.p3262	CP047872.1: 92863-94194	orf19.4210	orf19.4210	4183.65	3919.61	3788.21	2198.69	1982.13	1338.92	-1.05732	3.23668e-11	Ortholog(s) have phospholipase A2 activity, role in cardiolipin acyl-chain remodeling and mitochondrial inner membrane localization
Ctropicalis.p5443	CP047875.1: 1185757-1186878	orf19.986	GLY1	9698.35	10332.6	11339.3	6521.01	6444.32	5786.74	-0.691785	3.23932e-11	L-threonine aldolase; complements glycine auxotrophy of S. cerevisiae shm1 shm2 gly1-1 triple mutant; macrophage/pseudohyphal-induced; the GLY1 locus has an RFLP and is triploid in strain SGY269; flow model biofilm induced
Ctropicalis.p1060	CP047869.1: 2613427-2616438	orf19.880	orf19.880	10590.6	11548.9	11804.8	6901.78	6514.83	5031.91	-0.829448	3.34752e-11	Ortholog(s) have role in cargo loading into COPII-coated vesicle and COPII vesicle coat localization
Ctropicalis.p94	CP047869.1: 230658-231518	orf19.6816	orf19.6816	1777.85	1859.8	1816.91	3123.03	2922.27	2731.02	0.736188	3.39661e-11	Putative xylose and arabinose reductase; flow model biofilm induced; Spider biofilm repressed
Ctropicalis.p2956	CP047871.1: 1779580-1782801	orf19.2417	SMC5	1159.29	1260.98	1285.78	1993.39	2035.23	2158.13	0.789716	3.51133e-11	Protein similar to S. cerevisiae Smc5p, which is involved in DNA repair; transposon mutation affects filamentous growth
Ctropicalis.p425	CP047869.1: 1124124-1124579	orf19.3611	orf19.3611	3468.49	3119.54	3031.26	1976.2	1713.15	1667.35	-0.794702	3.67033e-11	Protein of unknown function; Hap43-repressed gene; repressed by nitric oxide
Ctropicalis.p3424	CP047872.1: 490494-492716	orf19.3470	orf19.3470	8948.3	7190.72	7402.46	4441.71	3641.31	2550.01	-1.09685	3.68189e-11	Putative flavodoxin; similar to S. cerevisiae Tyw1, an iron-sulfur protein required for synthesis of wybutosine modified tRNA; predicted Kex2p substrate; Spider biofilm induced
Ctropicalis.p993	CP047869.1: 2438634-2439194	orf19.1480	orf19.1480	10015	9707.72	10062.7	6554.48	6312.01	6104.91	-0.600421	3.76543e-11	Putative succinate dehydrogenase; enzyme of citric acid cycle; repressed by nitric oxide; Efg1, Hap43 repressed
Ctropicalis.p3425	CP047872.1: 493960-495543	orf19.3473	orf19.3473	4857.22	5349.56	5289.44	3109.47	3009.32	3252.59	-0.67524	3.78419e-11	Ortholog(s) have enzyme activator activity, histone acetyltransferase activity, structural molecule activity
Ctropicalis.p1000	CP047869.1: 2457403-2457879	orf19.1471	COX4	21876.3	22015.7	21093.3	13286.2	13674.7	14518.2	-0.597237	3.82185e-11	Putative cytochrome c oxidase subunit IV; Mig1-regulated; macrophage/pseudohyphal-induced gene; macrophage-induced protein; repressed by nitric oxide; 5'-UTR intron; Hap43-repressed
Ctropicalis.p4840	CP047874.1: 610648-611685	orf19.7150	NRG1	10837.5	13381.3	16074.6	21892.9	24155.5	27355.9	0.916458	4.01471e-11	Transcription factor/repressor; regulates chlamydospore formation/hyphal gene induction/virulence and rescue/stress response genes; effects both Tup1 dependent and independent regulation; flow model biofilm induced; Spider biofilm repressed
Ctropicalis.p3235	CP047872.1: 16481-18343	orf19.6319	orf19.6319	5482.49	6596.87	6524.53	3802.27	3539.46	3351.49	-0.748885	4.14271e-11	Ortholog(s) have mRNA binding, thiol-dependent ubiquitin-specific protease activity
Ctropicalis.p3732	CP047872.1: 1313073-1314017	orf19.5926	ARG11	401.191	416.187	433.202	160.99	107.072	76.5096	-1.80793	4.16126e-11	Putative ornithine transporter of the mitochondrial inner membrane; induced during the mating process
Ctropicalis.p3346	CP047872.1: 282933-283439	orf19.3499	orf19.3499	44227.6	37940.1	33964.9	62401	59095.7	70375.8	0.774606	4.37365e-11	Secreted potein; Hap43-repressed; fluconazole-induced; regulated by Tsa1, Tsa1B under H2O2 stress conditions; induced by Mnl1p under weak acid stress; Spider biofilm induced
Ctropicalis.p4909	CP047874.1: 790536-791072			1875.8	2157.96	2558.89	3454.06	4423.02	5046.84	1.02252	4.64906e-11
Ctropicalis.p5521	CP047875.1: 1384568-1385413	orf19.4792	orf19.4792	5573.73	7610.63	7524.58	3453.15	3652.62	3860.94	-0.866582	4.65641e-11	Protein with a regulator of G-protein signaling domain; Plc1-regulated; Spider biofilm induced; rat catheter biofilm repressed
Ctropicalis.p5659	CP047875.1: 1754549-1756213	orf19.4940	orf19.4940	4704.26	4638.93	5047.5	2735.93	2884.84	3035.19	-0.682508	4.67825e-11	Putative histidine permease; fungal-specific (no human or murine homolog); Hap43p-induced gene
Ctropicalis.p1930	CP047870.1: 1946733-1948226	orf19.4536	CYS4	10565.1	9556.15	10583.5	6690.14	6031.7	5504.96	-0.702016	4.71204e-11	Cystathionine beta-synthase; sulfur amino acid biosynthesis; antigenic in mouse; flow model biofilm induced; alkaline induced; macrophage/pseudohyphal-induced; present in exponential and stationary growth phase yeast cultures
Ctropicalis.p4260	CP047873.1: 293723-295927			909.723	874.614	843.362	348.21	392.596	447.861	-1.09348	4.96343e-11
Ctropicalis.p170	CP047869.1: 433166-433492	orf19.5547	orf19.5547	2594.99	2021.3	1926.37	1117.89	1081.16	1109.39	-0.933431	5.17654e-11	Protein of unknown function; Hap43-repressed gene
Ctropicalis.p5653	CP047875.1: 1727303-1729591	orf19.4932	orf19.4932	12820.7	12850.9	10684.9	7223.76	7288.71	6064.79	-0.771069	5.31387e-11	Ortholog(s) have role in mitochondrial translation and mitochondrion localization
Ctropicalis.p5792	CP047875.1: 2078773-2079927	orf19.2146	HAT2	2238.08	2394.01	2447.13	3595.15	3677	4280.81	0.75728	5.41678e-11	Putative Hat1-Hat2 histone acetyltransferase complex subunit; role in DNA damage repair and morphogenesis; mutations cause constitutive pseudohyphal growth, caspofungin sensitivity; rat catheter and Spider biofilm repressed
Ctropicalis.p4007	CP047872.1: 2085230-2086810	orf19.1719	SGA1	7150.32	5967	5395.44	3525.51	3212.15	2492.16	-0.954134	5.63075e-11	Putative glucoamylase; induced in oralpharyngeal candidasis; rat catheter and Spider biofilm induced
Ctropicalis.p146	CP047869.1: 356856-360182	orf19.5384	CHS8	3767.7	3437.58	3721.39	5507.14	5540.74	6707.65	0.751142	6.01852e-11	Chitin synthase required for synthesis of long-chitin fibrils; nonessential; 8 or 9 membrane spanning regions; mRNA present in yeast and hyphae; induced during cell wall regeneration; flow model biofilm repressed
Ctropicalis.p2145	CP047870.1: 2487539-2489671			543.419	790.134	765.017	1317.77	1483.33	1508.73	1.08935	6.24306e-11
Ctropicalis.p4348	CP047873.1: 533356-534693	orf19.4232	PTH1	2267.6	2326.92	2124.53	1253.55	1203.03	1336.12	-0.774883	6.24832e-11	Putative gluconate transport protein; antigenic during human oral infection; possibly an essential gene, disruptants not obtained by UAU1 method
Ctropicalis.p4889	CP047874.1: 746338-748107	orf19.7077	orf19.7077	77653.9	58392.9	50173.1	29910.7	33052.9	32643.5	-0.911303	6.72256e-11	Putative ferric reductase; induced by Mac1 under copper starvation; Plc1-regulated; Rim101-repressed
Ctropicalis.p2319	CP047871.1: 232234-232971	orf19.4176	orf19.4176	3116.94	2606.45	2899.92	1671.41	1625.23	1621.63	-0.759515	6.74394e-11	Ortholog(s) have structural constituent of ribosome activity and mitochondrial small ribosomal subunit localization
Ctropicalis.p5638	CP047875.1: 1679421-1680065	orf19.6340	orf19.6340	4905.53	3446.28	3787.06	2191.46	2083.98	1732.66	-0.964247	7.38904e-11	Ortholog(s) have RNA polymerase I activity, RNA polymerase II activity, RNA polymerase III activity, RNA-directed 5'-3' RNA polymerase activity
Ctropicalis.p5175	CP047875.1: 492981-495437	orf19.6134	orf19.6134	1963.02	1759.17	1838.8	2901.44	2958.83	3607.15	0.818268	7.75755e-11	Ortholog(s) have role in ER-dependent peroxisome organization, retrograde vesicle-mediated transport, Golgi to ER and Dsl1/NZR complex, endoplasmic reticulum membrane, nuclear envelope, peroxisome localization
Ctropicalis.p3484	CP047872.1: 635996-637381	orf19.1221	ALG2	660.153	764.045	834.145	1349.42	1406.73	1370.64	0.920757	7.77772e-11	Putative mannosyltransferase involved in cell wall mannan biosynthesis; transcription is elevated in chk1, nik1, and sln1 homozygous null mutants
Ctropicalis.p4992	CP047875.1: 47639-48226	orf19.1691	orf19.1691	6.70887	23.6046	195.863	13068.3	15667.3	21829.5	7.85468	8.26332e-11	Plasma-membrane-localized protein; filament induced; Hog1, ketoconazole, fluconazole and hypoxia-induced; regulated by Nrg1, Tup1, Upc2; induced by prostaglandins; flow model biofilm induced; rat catheter and Spider biofilm repressed
Ctropicalis.p1934	CP047870.1: 1952326-1952904	orf19.4540	UBC8	5320.14	5923.52	6248.02	3226.14	2947.52	3693.92	-0.775428	8.29084e-11	Predicted ubiquitin-conjugating enzyme that negatively regulates gluconeogenesis by mediating the glucose-induced ubiquitination of fructose-1,6-bisphosphatase; induced by alpha pheromone in SpiderM medium
Ctropicalis.p2335	CP047871.1: 269449-271971	orf19.5639	HIS4	2416.54	2561.72	2706.36	3771.52	4122.69	4179.1	0.702588	8.66812e-11	Multifunctional enzyme that catalyzes three steps of histidine biosynthesis, with phosphoribosyl-AMP cyclohydrolase, phosphoribosyl-ATP diphosphatase, and histidinol dehydrogenase activities; required for wild-type adhesion to human calls
Ctropicalis.p3445	CP047872.1: 536370-537554	orf19.5519	GCV1	8233.13	6890.07	6192.72	4077.22	3775.36	4062.47	-0.789147	8.68689e-11	Putative T subunit of glycine decarboxylase; transcript negatively regulated by Sfu1; Spider biofilm repressed
Ctropicalis.p551	CP047869.1: 1400578-1403436	orf19.2280	ZCF10	559.52	509.363	502.33	940.618	971.479	1154.18	1.01529	8.76333e-11	Putative transcription factor with zinc cluster DNA-binding motif
Ctropicalis.p2356	CP047871.1: 323273-323587	orf19.2754	TIM13	1097.57	1038.6	1019.64	538.142	540.581	434.799	-1.00983	8.83839e-11	Predicted mitochondrial intermembrane space protein with a role in protein import into mitochondria
Ctropicalis.p2195	CP047870.1: 2598679-2599656	orf19.6058	GLO1	6283.53	5493.67	5871.27	9087.82	8387.28	9377.09	0.655886	8.906e-11	Putative monomeric glyoxalase I; oxidative stress-induced via Cap1; flow model and rat catheter biofilm repressed
Ctropicalis.p4710	CP047874.1: 238507-238838	orf19.6696	TIM9	3455.07	2767.95	2845.77	1706.68	1698.35	1555.38	-0.820116	8.92582e-11	Predicted protein of the mitochondrial intermembrane space; rat catheter biofilm induced; Spider biofilm repressed
Ctropicalis.p2147	CP047870.1: 2493514-2495691	orf19.6054	orf19.6054	2121.35	2187.78	2065.78	3187.25	3285.27	3609.95	0.711764	9.17017e-11	Protein with a Bul1 domain; binds the ubiquitin ligase Rsp5 and is involved in intracellular trafficking of a general amino acid permease Gap1; repressed in an azole-resistant strain overexpressing MDR1; Spider biofilm induced
Ctropicalis.p3076	CP047871.1: 2092788-2094182	orf19.171	DBP2	33159.3	35961	39461.7	22239.3	18676.6	13932.2	-0.935297	9.22283e-11	Putative DEAD-box family ATP-dependent RNA helicase; flucytosine induced; repressed in core stress response
Ctropicalis.p5576	CP047875.1: 1531047-1532744	orf19.4786	FGR43	147.595	146.597	135.952	387.1	334.273	435.732	1.47474	9.35535e-11	Protein lacking an S. cerevisiae ortholog; transposon mutation affects filamentous growth; induced by by Mnl1 under weak acid stress
Ctropicalis.p414	CP047869.1: 1103241-1104503	orf19.4096	TAZ1	3353.1	2873.55	2758.21	1693.11	1679.2	1340.78	-0.880584	9.37293e-11	Putative lyso-phosphatidylcholine acyltransferase, required for normal phospholipid content of mitochondrial membranes; rat catheter biofilm induced
Ctropicalis.p1579	CP047870.1: 1087629-1090316	orf19.4432	KSP1	12100.1	14524.3	18414.5	7984.4	7947.68	7749.86	-0.876467	9.55011e-11	Putative serine/threonine protein kinase; mRNA binds She3 and is localized to hyphal tips; mutation confers hypersensitivity to amphotericin B
Ctropicalis.p886	CP047869.1: 2175864-2176439	orf19.1552	CPR3	8722.88	7714.99	7814.92	4982.56	4998.42	5080.43	-0.636826	9.81148e-11	Putative peptidyl-prolyl cis-trans isomerase; macrophage-induced protein; protein levels decrease in stationary phase yeast cultures; predicted mitochondrial localization; overlaps orf19.1551
Ctropicalis.p5458	CP047875.1: 1242833-1244623	orf19.4866	CPP1	1424.96	1802.65	1947.11	842.938	887.911	836.941	-0.960216	9.86377e-11	VH1 family MAPK phosphatase; regulates Cst20-Hst7-Cek1-Cph1 filamentation pathway; represses yeast-hyphal switch; required for virulence in mice; yeast-enriched; induced by alpha pheromone in SpiderM medium; Spider biofilm induced
Ctropicalis.p2627	CP047871.1: 968472-969212	orf19.5856	orf19.5856	2640.61	2672.29	2692.54	1581.87	1639.15	1464.88	-0.722205	1.02642e-10	Membrane-localized protein of unknown function
Ctropicalis.p4628	CP047874.1: 39964-40837	orf19.5137.1	HHO1	4096.44	4493.58	4557.84	2414.86	2457.43	2802.86	-0.726018	1.0557e-10	Putative histone H1; farnesol regulated; Hap43-induced; contains 5' UTR intron; Spider biofilm repressed
Ctropicalis.p3806	CP047872.1: 1484629-1486212	orf19.1619	orf19.1619	3881.75	4000.36	4188	2447.42	2517.49	2177.73	-0.706467	1.06703e-10	Putative kinase subunit of RNA polymerase II carboxy-terminal domain kinase I; possibly an essential gene, disruptants not obtained by UAU1 method
Ctropicalis.p2162	CP047870.1: 2538814-2541327	orf19.3000	ORC1	955.344	1024.94	1028.86	1574.63	1807.16	2061.09	0.905986	1.07841e-10	Putative origin recognition complex large subunit; essential for viability; similar to S. cerevisiae Orc1p origin recognition complex subunit
Ctropicalis.p1162	CP047869.1: 2822249-2822881	orf19.2104	orf19.2104	2007.3	1711.96	1556.53	929.765	927.084	863.066	-0.905556	1.09387e-10	Ortholog(s) have ATPase activator activity, chaperone binding activity, role in aerobic respiration, iron-sulfur cluster assembly and mitochondrion localization
Ctropicalis.p2392	CP047871.1: 401343-402236	orf19.4650	ILV6	5875.63	5722.26	5370.09	3606.91	3521.18	3307.64	-0.650992	1.09839e-10	Putative regulatory subunit of acetolacetate synthase; alkaline induced; regulated by Gcn2 and Gcn4; protein present in exponential and stationary growth phase yeast; Spider biofilm repressed
Ctropicalis.p4390	CP047873.1: 680410-683103	orf19.1285	orf19.1285	833.242	883.31	838.753	1395.55	1469.41	1504.07	0.824489	1.1158e-10	Plasma membrane-localized protein of unknown function; Hap43p-repressed gene
Ctropicalis.p1285	CP047870.1: 305537-307078	orf19.1237	ARO9	50.9874	14.9082	66.8237	494.729	644.171	791.221	3.91249	1.1419e-10	Aromatic transaminase; Ehrlich fusel oil pathway of aromatic alcohol biosynthesis; Rim101-dependent pH-regulation (alkaline induced); Hap43-induced gene
Ctropicalis.p592	CP047869.1: 1490694-1492802	orf19.1864	orf19.1864	838.609	851.009	785.755	1363.9	1493.78	1424.76	0.841151	1.15875e-10	Ortholog(s) have role in rescue of stalled ribosome, ribosome-associated ubiquitin-dependent protein catabolic process and RQC complex, cytosolic large ribosomal subunit localization
Ctropicalis.p5277	CP047875.1: 753881-754315	orf19.398	orf19.398	256.279	295.679	352.553	632.204	657.229	763.23	1.23198	1.17192e-10	Ortholog of C. dubliniensis CD36 : Cd36_08040, C. parapsilosis CDC317 : CPAR2_207180, Candida tenuis NRRL Y-1498 : CANTEDRAFT_114140 and Debaryomyces hansenii CBS767 : DEHA2G13992g
Ctropicalis.p823	CP047869.1: 1997983-1999834	orf19.828	orf19.828	4227.93	3058.66	3321.6	1790.79	1898.56	1891.28	-0.875894	1.17552e-10	Putative ribosomal protein, large subunit, mitochondrial precursor; repressed by prostaglandins; Spider biofilm repressed
Ctropicalis.p3051	CP047871.1: 2024305-2025113	orf19.2614	RSR1	1757.73	1946.76	2184.44	982.222	897.487	1130.85	-0.917695	1.17603e-10	RAS-related protein; GTP/GDP cycling required for wild-type polar bud site selection, hyphal growth guidance; role in systemic virulence in mouse; geranylgeranylation predicted; suppresses S. cerevisiae cdc24-4 mutant heat sensitivity
Ctropicalis.p2051	CP047870.1: 2243937-2244812	orf19.3350	MRP20	3742.21	3831.4	3266.3	2160.71	2108.35	1845.56	-0.775768	1.18712e-10	Component of mitochondrial ribosome; decreased expression in hyphae compared to yeast-form cells
Ctropicalis.p1902	CP047870.1: 1875323-1876261	orf19.3676	ABP140	2801.63	2384.07	2434.46	1403.69	1499	1363.18	-0.786257	1.19885e-10	Ortholog of S. cerevisiae actin-binding protein Abp140; Hap43-induced; F-12/CO2 early biofilm induced
Ctropicalis.p5747	CP047875.1: 1982453-1984537	orf19.7212	orf19.7212	1526.94	1454.79	1535.79	2302.7	2393.01	2617.19	0.745487	1.21814e-10	Phosphorylated protein; homozygous transposon insertion causes decreased colony wrinkling in filamentous growth-inducing conditions, but does not block hyphal formation in liquid media; Hap43-repressed
Ctropicalis.p35	CP047869.1: 66276-68561	orf19.6734	TCC1	5363.07	5881.28	6410.47	2543.29	3511.6	3268.45	-0.869702	1.35411e-10	Putative transcription factor/corepressor; regulation of filamentation and virulence; interacts with Tup1; regulates hypha-specific gene expression; contains 4 tetratricopeptide repeat (TPR) motifs; flucytosine repressed; Tbp1-induced
Ctropicalis.p2652	CP047871.1: 1018619-1019482	orf19.3367	orf19.3367	3632.18	3907.19	3410.31	2262.01	2019.56	1754.12	-0.809316	1.41492e-10	Ortholog(s) have structural constituent of ribosome activity and mitochondrial large ribosomal subunit localization
Ctropicalis.p1183	CP047870.1: 27936-30311	orf19.3086	SEC10	1352.51	1254.77	1265.04	2027.76	2065.7	2307.42	0.775433	1.44316e-10	Ortholog(s) have role in Golgi to plasma membrane transport, exocytosis and cell division site, cell tip, exocyst localization
Ctropicalis.p4351	CP047873.1: 545424-547106	orf19.6658	orf19.6658	3740.87	3299.68	4030.16	6647.64	6474.79	5324.88	0.787365	1.46999e-10	Stationary phase enriched protein; predicted ORF from Assembly 19; removed from Assembly 20; subsequently reinstated in Assembly 21 based on comparative genome analysis
Ctropicalis.p1947	CP047870.1: 1979631-1983128	orf19.3062	orf19.3062	903.014	780.195	909.033	1769.99	1565.16	1395.83	0.918434	1.48794e-10	Ortholog(s) have role in chromatin remodeling and ASTRA complex, TORC2 complex localization
Ctropicalis.p5510	CP047875.1: 1356490-1359090	orf19.4805	orf19.4805	3303.45	3919.61	3920.71	1847.77	1709.66	916.249	-1.26669	1.48917e-10	Putative membrane protein; induced by alpha pheromone in SpiderM medium; Hap4-induced gene; Spider biofilm induced
Ctropicalis.p911	CP047869.1: 2217868-2220987	orf19.5821	orf19.5821	499.14	575.208	712.018	1230.94	1091.61	1277.34	1.06189	1.50792e-10	Ortholog of S. cerevisiae : YML002W, C. dubliniensis CD36 : Cd36_17530, C. parapsilosis CDC317 : CPAR2_212430 and Candida tenuis NRRL Y-1498 : CANTEDRAFT_128807
Ctropicalis.p5297	CP047875.1: 818433-820013	orf19.1106	orf19.1106	60.3799	110.569	145.169	404.285	423.934	332.164	1.9271	1.55005e-10	Protein with Mob2p-dependent hyphal regulation; fluconazole-induced
Ctropicalis.p4845	CP047874.1: 635922-636680	orf19.7140	orf19.7140	8494.78	7842.95	8147.89	12982.3	11448	11803	0.61556	1.59459e-10	Putative catechol o-methyltransferase; stationary phase enriched protein; transcription upregulated in clinical isolates from HIV+ patients with oral candidiasis; Spider biofilm repressed
Ctropicalis.p3647	CP047872.1: 1051944-1053773	orf19.288	MET13	2459.47	2006.39	2063.47	3831.21	3572.54	3373.89	0.773697	1.64734e-10	Putative methionine biosynthesis protein; ketoconazole-induced; amphotericin B repressed; Spider biofilm repressed
Ctropicalis.p1446	CP047870.1: 750055-752196	orf19.6166	orf19.6166	984.863	1070.9	1018.49	1949.07	1931.64	1560.98	0.874261	1.668e-10	Ortholog of C. dubliniensis CD36 : Cd36_80810, C. parapsilosis CDC317 : CPAR2_101800, Candida tenuis NRRL Y-1498 : CANTEDRAFT_103482 and Debaryomyces hansenii CBS767 : DEHA2F17864g
Ctropicalis.p1929	CP047870.1: 1944077-1946425	orf19.4535	PTR3	190.532	229.835	273.056	539.951	511.855	642.867	1.33901	1.66939e-10	Protein similar to S. cerevisiae Ptr3p, which is a sensor of external amino acids; expression upregulated in an ssr1 null mutant
Ctropicalis.p919	CP047869.1: 2235280-2238153	orf19.5830	LHS1	3975.68	4194.17	4269.81	2437.47	2554.92	2620.92	-0.657824	1.70926e-10	Protein similar to S. cerevisiae Hsp70p; predicted Kex2p substrate; possibly essential, disruptants not obtained by UAU1 method; flow model biofilm repressed
Ctropicalis.p5731	CP047875.1: 1941914-1945378	orf19.5026	orf19.5026	239032	270812	257220	155613	148248	173169	-0.634973	1.74828e-10	C2H2 transcription factor; Spider biofilm induced
Ctropicalis.p1920	CP047870.1: 1922852-1923718	orf19.4525	orf19.4525	1043.9	923.065	922.859	1584.58	1620.87	1713.07	0.817859	1.801e-10	Ortholog(s) have endoplasmic reticulum, nuclear pore localization
Ctropicalis.p5249	CP047875.1: 671290-677922	orf19.2360	URA2	39424	39649.6	35391.2	22934.8	18143	12350.7	-1.04986	1.81861e-10	Putative bifunctional carbamoylphosphate synthetase-aspartate transcarbamylase; flucytosine induced; macrophage/pseudohyphal-induced; 5'-UTR intron; flow model biofilm repressed
Ctropicalis.p4261	CP047873.1: 296509-297711	orf19.4261	TIF5	6109.1	6129.75	5398.9	3771.52	3416.72	3116.37	-0.725432	1.81947e-10	Putative translation initiation factor; repressed upon phagocytosis by murine macrophage; Spider biofilm repressed
Ctropicalis.p5793	CP047875.1: 2080061-2082370	orf19.2149	orf19.2149	4684.14	4543.27	3933.38	2678.05	2577.55	2344.74	-0.74184	1.83033e-10	Putative sulfate permease; S. cerevisiae ortholog YPR003C localizes to the endoplasmic reticulum; regulated by Sef1p-, Sfu1p-, and Hap43p
Ctropicalis.p586	CP047869.1: 1477321-1477965	orf19.1872	orf19.1872	4771.35	4503.52	4735.27	2854.41	2991.91	2883.11	-0.631898	1.83234e-10	Plasma membrane protein; repressed by nitric oxide
Ctropicalis.p5289	CP047875.1: 788538-791543	orf19.385	GCV2	11823.7	10854.4	9991.3	18866.6	17323.8	15357	0.708017	1.87084e-10	Glycine decarboxylase P subunit; protein of glycine catabolism; repressed by Efg1; Hog1-induced; induced by Rim101 at acid pH; transcript induced in elevated CO2; stationary phase enriched protein
Ctropicalis.p1688	CP047870.1: 1370924-1373053	orf19.2447	orf19.2447	1077.45	1470.94	1323.8	2418.47	2318.15	2186.12	0.888186	1.99119e-10	Putative Type II phosphatidylinositol 4-kinase; Ssr1-repressed; flow model biofilm repressed
Ctropicalis.p288	CP047869.1: 755891-756919	orf19.5323	MDH1-3	5623.38	6082.54	6211.15	3833.02	3409.75	3750.84	-0.654382	2.10527e-10	Predicted malate dehydrogenase; farnesol regulated; protein present in exponential and stationary growth phase yeast; Hap43p-repressed gene
Ctropicalis.p117	CP047869.1: 282799-283596	orf19.6830	orf19.6830	1183.45	950.397	1008.12	519.149	527.524	473.053	-0.996565	2.16095e-10	Putative enoyl-CoA hydratase; Spider biofilm induced
Ctropicalis.p971	CP047869.1: 2361527-2364454	orf19.2005	REG1	11328.6	13231	13588.3	21336.7	19456.6	18288.6	0.681343	2.61578e-10	Putative protein phosphatase regulatory subunit; Hap43-repressed gene; macrophage/pseudohyphal-induced; possibly regulated upon hyphal formation; flow model biofilm induced
Ctropicalis.p3930	CP047872.1: 1868163-1869606	orf19.7382	CAM1	18295.1	17446.3	18358.1	12405.3	11428.8	10995	-0.584993	2.76905e-10	Putative translation elongation factor eEF1 gamma; protein level decreased in stationary phase cultures; Spider biofilm repressed
Ctropicalis.p5552	CP047875.1: 1475227-1475853	orf19.1140	orf19.1140	2911.65	1772.83	2042.73	774.201	1082.9	1006.75	-1.18057	2.85783e-10	Protein of unknown function; Spider biofilm repressed
Ctropicalis.p5496	CP047875.1: 1320884-1322173	orf19.4802	FTH1	1058.66	1046.06	873.317	524.575	448.308	408.673	-1.05789	2.94513e-10	Protein similar to S. cerevisiae Fth1p, a high affinity iron transporter for intravacuolar stores of iron; repressed by Sfu1p, amphotericin B, caspofungin; induced by alkaline pH, ciclopirox olamine; regulated by Sef1p, Sfu1p, and Hap43p
Ctropicalis.p4859	CP047874.1: 674197-675333	orf19.6565	orf19.6565	5211.45	4843.92	4162.66	7119.75	8052.14	7558.59	0.72745	3.23386e-10	Conserved mitochondrial inner membrane insertase; mediates insertion of mitochondrial- and nuclear-encoded proteins from the matrix into the inner membrane; Spider biofilm repressed
Ctropicalis.p1620	CP047870.1: 1193443-1194648	orf19.6227	orf19.6227	2730.51	3073.57	2952.92	1846.87	1486.82	1392.1	-0.840239	3.26853e-10	Ortholog of C. dubliniensis CD36 : Cd36_06390, C. parapsilosis CDC317 : CPAR2_209040, Candida tenuis NRRL Y-1498 : CANTEDRAFT_114052 and Debaryomyces hansenii CBS767 : DEHA2D14300g
Ctropicalis.p707	CP047869.1: 1736007-1736237	orf19.804.1	orf19.804.1	7839.99	6785.71	7082.16	4422.71	4477.86	4589.64	-0.635624	3.32379e-10	Ortholog of S. cerevisiae : YPR010C-A, C. dubliniensis CD36 : Cd36_02990, C. parapsilosis CDC317 : CPAR2_211020 and Candida tenuis NRRL Y-1498 : CANTEDRAFT_116148
Ctropicalis.p3833	CP047872.1: 1544910-1547039	orf19.1652	POX1-3	12071.9	12939.1	15515.8	8588.56	6525.28	5822.2	-0.902934	3.35454e-10	Predicted acyl-CoA oxidase; farnesol regulated; stationary phase enriched protein; Spider biofilm induced
Ctropicalis.p2629	CP047871.1: 971052-971588	orf19.5858	EGD2	8344.5	7186.99	7365.59	4705.8	4743.36	4751.06	-0.638717	3.35461e-10	Nascent polypeptide associated complex protein alpha subunit; soluble protein in hyphae; macrophage/pseudohyphal-induced; protein level decrease in stationary phase cultures; GlcNAc-induced protein; Spider biofilm repressed
Ctropicalis.p4694	CP047874.1: 201887-202741	orf19.1341	PRR2	147.595	170.202	93.3228	400.667	372.575	469.321	1.64607	3.4591e-10	Putative serine/threonine protein kinase; mutation confers resistance to 5-fluorocytosine (5-FC)
Ctropicalis.p2113	CP047870.1: 2398765-2399388	orf19.6014	RRS1	4461.4	4149.45	4675.36	2730.51	2573.2	2045.23	-0.803754	3.48559e-10	Putative ribosome biogenesis and nuclear export protein; Hap43p-induced gene; mutation confers hypersensitivity to 5-fluorocytosine (5-FC), 5-fluorouracil (5-FU), and tubercidin (7-deazaadenosine)
Ctropicalis.p4997	CP047875.1: 56470-56946	orf19.7675	orf19.7675	1981.8	1503.24	1496.62	914.389	760.818	718.444	-1.00793	3.50002e-10	Mitochondrial ribosomal protein of the large subunit; Spider biofilm repressed
Ctropicalis.p2058	CP047870.1: 2258875-2260743	orf19.3341	orf19.3341	15415.7	13166.4	14807.2	9465.87	8933.96	8087.63	-0.661498	3.6108e-10	Putative tRNA-Arg synthetase; essential; genes encoding ribosomal subunits, translation factors, and tRNA synthetases are downregulated upon phagocytosis by murine macrophage; downregulated by growth in the mouse cecum
Ctropicalis.p901	CP047869.1: 2197030-2198337	orf19.5812	orf19.5812	2816.39	2688.44	2905.68	3961.45	4816.48	4581.25	0.718634	3.67362e-10	Ortholog of S. cerevisiae Ett1, a nuclear protein that inhibits replication of Brome mosaic virus; early-stage flow model biofilm induced
Ctropicalis.p1945	CP047870.1: 1977998-1978507	orf19.3064	MRPL27	2411.17	1875.95	1969	899.918	954.94	1212.02	-0.977575	3.67362e-10	Putative 60S ribosomal protein L27, mitochondrial precursor
Ctropicalis.p1083	CP047869.1: 2675542-2676183	orf19.2019	orf19.2019	4111.2	3334.46	3280.12	1771.8	2139.69	1917.41	-0.828746	3.68969e-10	Ortholog(s) have structural constituent of ribosome activity, role in mitochondrial translation and mitochondrial large ribosomal subunit localization
Ctropicalis.p5746	CP047875.1: 1980989-1981996	orf19.7210	orf19.7210	1333.72	1576.54	1417.12	2275.57	2348.61	2759.01	0.821102	3.73864e-10	Protein of unknown function; Spider biofilm induced
Ctropicalis.p4280	CP047873.1: 348187-350517	orf19.4279	MNN1	2102.56	1837.43	1935.58	2994.6	3206.06	4040.08	0.85231	3.78973e-10	Putative alpha-1,3-mannosyltransferase; of the mannosyltransferase complex; negatively regulated by Rim101; transcript elevated in chk1 and nik1 mutants, but not in sln1 mutant; Spider and flow model biofilm induced
Ctropicalis.p5151	CP047875.1: 401744-403273	orf19.7281	PDK2	21145	21702.6	18314.3	13338.7	11954.6	10630.2	-0.717917	3.80086e-10	Putative pyruvate dehydrogenase kinase; mutation confers hypersensitivity to amphotericin B
Ctropicalis.p5418	CP047875.1: 1118927-1120972			774.204	1033.63	847.97	1533.03	1702.7	1630.03	0.923791	3.8098e-10
Ctropicalis.p1614	CP047870.1: 1179233-1179777	orf19.6220.3	MMD1	2141.47	2102.05	2209.79	3068.77	3558.61	3594.09	0.714584	3.90133e-10	Mitochondrial protein; possibly required for transamination of isoleucine; macrophage-downregulated protein abundance; rat catheter and Spider biofilm repressed
Ctropicalis.p3410	CP047872.1: 450298-451476	orf19.3445	HOC1	7119.46	6634.14	6917.41	4410.05	3923.35	3133.16	-0.800067	4.00183e-10	Protein with similarity to mannosyltransferases; similar to S. cerevisiae Hoc1p and C. albicans Och1p
Ctropicalis.p4447	CP047873.1: 828952-830151	orf19.4553	orf19.4553	1462.53	1951.73	1838.8	595.122	773.876	946.107	-1.13139	4.04352e-10	Ortholog of C. dubliniensis CD36 : Cd36_64990, C. parapsilosis CDC317 : CPAR2_600170, Candida tenuis NRRL Y-1498 : CANTEDRAFT_121753 and Debaryomyces hansenii CBS767 : DEHA2E19712g
Ctropicalis.p1770	CP047870.1: 1586259-1587374	orf19.1027	PDR16	15280.1	16489.7	16385.6	22411.1	22593.9	24551.2	0.580965	4.05388e-10	Phosphatidylinositol transfer protein; induction correlates with CDR1, CDR2 overexpression/azole resistance; fluphenazine, 17-beta-estradiol, ethynyl estradiol, NO induced; farnesol-downregulated in biofilm; rat catheter biofilm induced
Ctropicalis.p1050	CP047869.1: 2597835-2598986	orf19.863	orf19.863	4252.08	3625.17	3519.77	2099.21	2347.74	2036.84	-0.763028	4.085e-10	Ortholog(s) have structural constituent of ribosome activity and mitochondrial large ribosomal subunit localization
Ctropicalis.p1449	CP047870.1: 759002-759790	orf19.2496	ATO2	21943.4	21497.6	22763.9	31704.2	30234.3	30632.8	0.534073	4.11477e-10	Putative fungal-specific transmembrane protein; fluconazole repressed, Hap43-repressed; flow model biofilm induced; Spider biofilm induced
Ctropicalis.p4120	CP047872.1: 2343086-2343313	orf19.6336	PGA25	67.0887	74.5409	59.9109	0	0	0	-8.4659	4.21778e-10	Putative GPI-anchored adhesin-like protein; fluconazole-downregulated; induced in oralpharyngeal candidasis; Spider biofilm induced
Ctropicalis.p2649	CP047871.1: 1013553-1015847	orf19.335	orf19.335	839.951	790.134	759.256	1376.56	1439.81	1291.33	0.832504	4.40135e-10	Sef1p-, Sfu1p-, and Hap43p-regulated gene
Ctropicalis.p4002	CP047872.1: 2067937-2071536	orf19.1727	PMC1	8151.28	7902.58	7190.46	11569.6	11837.9	10943.7	0.613857	4.45662e-10	Vacuolar calcium P-type ATPase; transcript regulated by calcineurin and fluconazole; mutant shows increased resistance to fluconazole, lithium; increased sensitivity to calcium; Spider biofilm induced
Ctropicalis.p349	CP047869.1: 919751-920899	orf19.220	PIR1	61480.1	72384.2	71191.5	98903.3	98721.8	106628	0.619704	4.54077e-10	1,3-beta-glucan-linked cell wall protein; N-mannosylated, O-glycosylated by Pmt1; cell wall defect in het mutant; Hog1/fluconazole/hypoxia induced; iron/Efg1/Plc1/temp regulated; flow model biofilm induced; hyphal, Spider biofilm repressed
Ctropicalis.p5568	CP047875.1: 1512489-1512887	orf19.1162	orf19.1162	244.203	264.62	200.471	497.442	558.862	572.889	1.25044	4.57737e-10	Protein of unknown function; transcript upregulated by benomyl treatment
Ctropicalis.p736	CP047869.1: 1787531-1787752	orf19.6873.1	KTI11	2969.35	3582.93	3678.76	2027.76	1779.3	1409.83	-0.921642	4.70517e-10	Zn-ribbon protein; required for synthesis of diphthamide on translation factor eEF2; involved in modification of wobble nucleosides in tRNAs; rat catheter and Spider biofilm induced
Ctropicalis.p1379	CP047870.1: 564051-565085	orf19.4781	GRP1	190.532	296.921	292.642	526.384	705.106	861.2	1.47267	4.86945e-10	Protein similar to dihydroflavonol-4-reductases
Ctropicalis.p402	CP047869.1: 1086012-1087046	orf19.3151	orf19.3151	496.457	510.605	600.261	179.079	237.647	217.399	-1.29045	4.945e-10	Has domain(s) with predicted catalytic activity, coenzyme binding activity and role in cellular metabolic process
Ctropicalis.p1814	CP047870.1: 1672065-1672829	orf19.5194.1	orf19.5194.1	398.507	408.733	384.813	677.426	877.465	932.111	1.11025	5.03203e-10	Putative protein of unknown function; clade-associated gene expression
Ctropicalis.p1268	CP047870.1: 253071-254414	orf19.1267	orf19.1267	1035.85	1072.15	1376.8	1945.45	2058.74	2245.84	0.893824	5.03272e-10	Ortholog of S. cerevisiae : CAJ1, C. glabrata CBS138 : CAGL0J02750g, C. dubliniensis CD36 : Cd36_45380, C. parapsilosis CDC317 : CPAR2_500650 and Candida tenuis NRRL Y-1498 : CANTEDRAFT_132273
Ctropicalis.p4788	CP047874.1: 451612-454023	orf19.7064	GLN4	8808.75	8901.43	8596.07	5975.64	5503.31	5441.51	-0.586411	5.04553e-10	Putative tRNA-Gln synthetase; genes encoding ribosomal subunits, translation factors, tRNA synthetases are downregulated upon phagocytosis by murine macrophage; protein present in exponential and stationary growth phase yeast cultures
Ctropicalis.p474	CP047869.1: 1227049-1229814	orf19.2170	PHM7	8669.21	9828.22	10832.4	15284.1	14734.1	14608.7	0.656128	5.411e-10	Putative transporter, possibly involved in ion homeostasis, drug tolerance, filamentous growth, virulence; fungal-specific; Hog1-repressed; repressed by 17-beta-estradiol, ethynyl estradiol; Hap43-induced; Spider biofilm induced
Ctropicalis.p2449	CP047871.1: 547381-549525	orf19.2740	orf19.2740	1895.93	1899.55	1780.05	2760.35	2968.41	2891.5	0.678984	5.52259e-10	Ortholog(s) have 5'-flap endonuclease activity
Ctropicalis.p816	CP047869.1: 1971232-1973439	orf19.813	orf19.813	20020.6	21522.5	23356	14216	12261.9	10195.4	-0.773381	5.9589e-10	Protein of unknown function; mutants are viable; Hap43-induced gene; oxidative stress-induced via Cap1; rat catheter and Spider biofilm induced
Ctropicalis.p1401	CP047870.1: 631780-632937	orf19.5052	orf19.5052	1359.22	1454.79	900.968	2391.34	2397.36	2523.88	1.02656	6.34326e-10	Ortholog of S. cerevisiae : YFR045W, C. glabrata CBS138 : CAGL0C02013g, C. dubliniensis CD36 : Cd36_07340, C. parapsilosis CDC317 : CPAR2_208340 and Candida tenuis NRRL Y-1498 : CANTEDRAFT_116470
Ctropicalis.p2748	CP047871.1: 1262820-1263968	orf19.5288	IFE2	6161.43	6589.42	7211.2	9419.75	10103	10770.1	0.652651	6.40177e-10	Putative alcohol dehydrogenase; yeast-enriched transcript; Efg1-regulated; induced by prostaglandins, Hog1, fluconazole; rat catheter biofilm induced
Ctropicalis.p2626	CP047871.1: 966204-967853	orf19.2498	orf19.2498	9601.74	10135.1	10534	6144.77	6131.81	6843.88	-0.612198	6.61005e-10	Predicted ubiquitin-protein ligase; Hap43-repressed gene; oxidative stress-induced via Cap1; flow model biofilm induced
Ctropicalis.p2191	CP047870.1: 2593475-2593795	orf19.6062	orf19.6062	2141.47	1895.82	1810	887.256	1090.74	1104.72	-0.872447	6.78919e-10	Putative TIM23 translocase complex subunit; membrane-localized; Hap43-repressed
Ctropicalis.p1132	CP047869.1: 2767778-2768708	orf19.2089	orf19.2089	547.444	516.817	579.523	1002.12	923.602	1136.45	0.94783	6.89274e-10	Ortholog of Nyv1, v-SNARE component of the vacuolar SNARE complex involved in vesicle fusion in S. cerevisiae; Hap43-repressed gene
Ctropicalis.p4311	CP047873.1: 435809-437338	orf19.4335	TNA1	293.849	212.442	211.993	74.1641	53.9711	41.0539	-2.03731	7.2151e-10	Putative nicotinic acid transporter; detected at germ tube plasma membrane by mass spectrometry; transcript induced upon phagocytosis by macrophage; rat catheter biofilm induced
Ctropicalis.p120	CP047869.1: 292418-294241	orf19.7459	orf19.7459	29582.1	33486.3	33047.8	18644.1	18961.3	21865	-0.642077	7.28706e-10	Putative mitochondrial protein with a predicted role in respiratory growth; fluconazole-induced; ketoconazole-repressed; mutants display a strong defect in flow model biofilm formation; Spider biofilm induced
Ctropicalis.p39	CP047869.1: 82813-83523	orf19.6752	orf19.6752	2240.76	2056.09	2248.96	1288.83	1305.75	1264.27	-0.711732	7.28706e-10	Ortholog(s) have structural constituent of ribosome activity and mitochondrial small ribosomal subunit localization
Ctropicalis.p3905	CP047872.1: 1750754-1753102	orf19.5908	TEC1	201.266	252.197	275.36	67.833	58.3236	71.8444	-1.82808	7.28706e-10	TEA/ATTS transcription factor; white cell pheromone response, hyphal gene regulation; required for Spider and RPMI biofilm formation; regulates BCR1; Cph2 regulated transcript; alkaline, rat catheter, Spider, flow model biofilm induced
Ctropicalis.p2144	CP047870.1: 2483960-2486092	orf19.6037	ASM3	288.482	414.945	538.046	1041.92	998.465	888.258	1.2892	7.51047e-10	Putative secreted acid sphingomyelin phosphodiesterase; possible Kex2 substrate; transcript increased in an azole-resistant strain that overexpresses MDR1; flow model biofilm induced; F-12/CO2 early biofilm induced
Ctropicalis.p5425	CP047875.1: 1141658-1142593	orf19.4901	orf19.4901	1355.19	1538.03	1124.48	577.033	664.193	694.185	-1.00355	7.70808e-10	Predicted methyltransferase; Spider biofilm induced
Ctropicalis.p5463	CP047875.1: 1255604-1258534	orf19.4858	VPS41	763.47	913.127	836.449	1399.17	1427.62	1494.74	0.833219	7.83263e-10	Protein similar to S. cerevisiae Vps41p, which is involved in vacuole organization and biogenesis; transposon mutation affects filamentous growth; regulated by Gcn4p; induced in response to amino acid starvation (3-aminotriazole treatment)
Ctropicalis.p1166	CP047869.1: 2827326-2828795	orf19.2098	ARO8	2875.42	3016.42	3149.93	1670.5	1930.77	1719.6	-0.713647	7.99294e-10	Aromatic transaminase of the Ehrlich fusel oil pathway of aromatic alcohol biosynthesis; Rim101 independent alkaline induction; protein abundance affected by URA3 expression in CAI-4 strain; Gcn4-regulated; stationary phase enriched
Ctropicalis.p3907	CP047872.1: 1774756-1776462	orf19.5906	ADE2	2629.88	2485.94	2669.49	4154.09	3902.46	3701.39	0.645156	8.25757e-10	Phosphoribosylaminoimadazole carboxylase; role in adenine biosynthesis; required for normal growth and virulence in immunosuppressed mouse infection; not induced in GCN response, in contrast to S. cerevisiae ADE2; stationary phase-enriched
Ctropicalis.p1925	CP047870.1: 1932442-1936287	orf19.4531	ROA1	11976.7	11577.5	10296.6	5981.06	6500.03	7475.55	-0.711768	8.30097e-10	Putative PDR-subfamily ABC transporter involved in sensitivity to azoles; Spider biofilm induced
Ctropicalis.p2046	CP047870.1: 2233132-2234472	orf19.3355	ISN1	406.558	597.57	478.135	886.351	1133.39	1139.25	1.14111	8.34305e-10	Putative inosine 5'-monophosphate 5'-nucleotidase; fungal-specific (no human or murine homolog)
Ctropicalis.p2221	CP047870.1: 2651885-2652582	orf19.6102	RCA1	2318.59	2165.41	2608.43	1348.52	1293.56	1411.7	-0.755737	8.52861e-10	Protein involved in regulation of carbonic anhydrases; controls CO2 sensing; bZIP domain-containing transcription factor of the ATF/CREB family; null mutant displays slow growth, abnormal colony morphology and invasive growth
Ctropicalis.p1548	CP047870.1: 998663-999823	orf19.4769	IPT1	13148.1	14398.8	16409.8	22594.7	21195	22600.2	0.645446	8.99499e-10	Inositol phosphoryl transferase; catalyzes the synthesis of the most abundant sphingolipid, mannose-(inositol-P)2-ceramide, M(IP)2C, from MIPC; required for wild-type membrane localization of Cdr1; Spider biofilm induced
Ctropicalis.p4480	CP047873.1: 902261-903091	orf19.1957	CYC3	8553.81	8915.1	8397.9	5693.45	5334.43	4483.28	-0.687836	9.75571e-10	Mitochondrial cytochrome c heme lyase; antigenic cell-wall protein; filament induced; induced on polystyrene adherence, interaction with macrophage; N-glycosylation, 2 heme-binding motifs; rat catheter, Spider biofilm induced
Ctropicalis.p5230	CP047875.1: 615573-617126	orf19.10	ALK8	3459.1	3509.64	3055.46	5021.45	5005.38	5066.43	0.640533	1.06674e-09	Alkane-inducible cytochrome P450; catalyzes hydroxylation of lauric acid to hydroxylauric acid; overproduction causes fluconazole resistance in WT and causes multidrug resistance in a cdr1 cdr2 double mutant; rat catheter biofilm repressed
Ctropicalis.p3567	CP047872.1: 837570-838742	orf19.3710	YHB5	1779.19	1642.39	1830.74	927.956	947.976	621.407	-1.02211	1.0669e-09	Flavohemoglobin-related protein; not required for normal NO resistance; predicted globin/FAD-binding/NAD(P)-binding domains but lacks some conserved residues of flavohemoglobins; filament induced; rat catheter and Spider biofilm induced
Ctropicalis.p2926	CP047871.1: 1723455-1725134	orf19.2379	NOT4	2977.4	3574.24	3539.35	1895.71	2016.95	1989.25	-0.723074	1.06933e-09	Putative E3 ubiquitin-protein ligase; required for maintenance, but not induction, of hyphal development; homozygous null mutant is avirulent in mouse systemic infection despite persistence in host; repressed in rat oral candidiasis
Ctropicalis.p2019	CP047870.1: 2156237-2160187	orf19.48	RPM2	37709.2	44524.5	41522.9	26869.1	25242.8	26917.4	-0.596892	1.07996e-09	Mitochondrial RNase P subunit; roles in nuclear transcription, cytoplasmic and mitochondrial RNA processing, mitochondrial translation; virulence-group-correlated expression; likely essential (UAU1 method); rat catheter biofilm induced
Ctropicalis.p3159	CP047871.1: 2302151-2308822	orf19.7466	ACC1	25649.4	23146.2	22536.9	35482.1	34546.7	32804.9	0.578026	1.09377e-09	Putative acetyl-coenzyme-A carboxylases; regulated by Efg1; amphotericin B repressed; caspofungin repressed; 5'-UTR intron; gene used for strain identification by multilocus sequence typing; Hap43-induced; flow model biofilm repressed
Ctropicalis.p1863	CP047870.1: 1788817-1789332	orf19.2953	TOM20	5669	4892.37	5034.82	3132.98	3279.18	3211.54	-0.645821	1.10141e-09	Putative mitochondrial primary import receptor
Ctropicalis.p4506	CP047873.1: 974055-975542	orf19.1971	TRY3	4511.05	5349.56	5463.42	2989.18	2499.21	1670.15	-1.0484	1.12714e-09	RING-finger transcription factor; regulator of yeast form adherence; required for yeast cell adherence to silicone substrate; Spider biofilm induced
Ctropicalis.p3049	CP047871.1: 2021171-2022046	orf19.2612	orf19.2612	760.786	860.948	955.119	407.903	428.287	407.74	-0.999965	1.13102e-09	C2H2 zinc finger transcription factor; expression reduced in ssr1 null mutant; flow model biofilm induced
Ctropicalis.p3035	CP047871.1: 1981295-1983307	orf19.2600	SPC98	413.267	428.61	284.577	865.549	732.962	876.128	1.18439	1.19844e-09	Putative component of the microtubule-nucleating Tub4p (gamma-tubulin) complex; periodic mRNA expression, peak at cell-cycle S/G2 phase
Ctropicalis.p3193	CP047871.1: 2414218-2415462	orf19.7501	NAP1	4358.08	3826.44	4560.14	7062.77	6755.96	5982.68	0.686451	1.20181e-09	Nucleosome assembly protein; mutants show constitutive filamentous growth; present in exponential and stationary growth phase yeast cultures
Ctropicalis.p5213	CP047875.1: 575937-577616	orf19.6376	PTC5	9395.11	10377.3	10871.5	6696.48	6150.96	6549.04	-0.6095	1.22441e-09	Mitochondrial protein phosphatase of the Type 2C-related family (serine/threonine-specific), involved in drug response and cadmium tolerance
Ctropicalis.p4714	CP047874.1: 248731-250843	orf19.6534.2	CRN1	2289.07	2159.2	2077.3	3158.31	3340.11	3580.09	0.677741	1.24933e-09	Coronin; cortical actin cytoskeletal component; predicted role in regulation of actin patch assembly; rat catheter and Spider biofilm repressed
Ctropicalis.p1905	CP047870.1: 1880895-1881860	orf19.3674	GAL102	5140.34	5297.38	6381.67	8458.33	8671.06	8664.25	0.667782	1.26232e-09	UDP-glucose 4,6-dehydratase; role in mannosylation of cell wall proteins; mutation confers hypersensitivity to toxic ergosterol analog; overlaps orf19.3673; Spider biofilm induced
Ctropicalis.p1508	CP047870.1: 898384-899175	orf19.2311	RPL82	10961	10335.1	10430.3	6933.44	6837.79	5683.17	-0.655235	1.26443e-09	Predicted ribosomal protein; genes encoding cytoplasmic ribosomal subunits, translation factors, and tRNA synthetases are downregulated upon phagocytosis by murine macrophage
Ctropicalis.p2463	CP047871.1: 581678-583099	orf19.2706	CRH11	164358	173453	166785	101059	99178.8	118836	-0.610815	1.32134e-09	GPI-anchored cell wall transglycosylase, putative ortholog of S. cerevisiae Crh1p; predicted glycosyl hydrolase domain; similar to Csf4p and to antigenic A. fumigatus Aspf9; predicted Kex2p substrate; caspofungin-induced
Ctropicalis.p3847	CP047872.1: 1583756-1585726	orf19.6984	orf19.6984	3798.56	3574.24	3290.49	2296.37	2043.94	1993.92	-0.701426	1.43745e-09	Ortholog of C. dubliniensis CD36 : Cd36_85460, C. parapsilosis CDC317 : CPAR2_405760, Candida tenuis NRRL Y-1498 : CANTEDRAFT_116052 and Debaryomyces hansenii CBS767 : DEHA2D16940g
Ctropicalis.p2638	CP047871.1: 983177-983461	orf19.332.1	orf19.332.1	3295.4	2831.31	3250.17	1753.71	1977.78	1741.99	-0.725383	1.46133e-09	Ortholog of C. parapsilosis CDC317 : CPAR2_102640, C. dubliniensis CD36 : Cd36_83290, Candida tenuis NRRL Y-1498 : CANTEDRAFT_98613 and Lodderomyces elongisporus NRLL YB-4239 : LELG_02758
Ctropicalis.p3105	CP047871.1: 2158277-2159158	orf19.2518	orf19.2518	1717.47	1796.44	1570.36	2794.72	2467.87	3009.07	0.752548	1.49019e-09	Ortholog(s) have ATPase activator activity, soluble NSF attachment protein activity and role in SNARE complex disassembly, autophagy, vacuole fusion, non-autophagic, vesicle fusion with Golgi apparatus
Ctropicalis.p4590	CP047873.1: 1191143-1192363	orf19.969	orf19.969	12909.2	12995	13533	9048.92	8338.53	7501.68	-0.613723	1.50861e-09	Ortholog(s) have ribose phosphate diphosphokinase activity and role in 5-phosphoribose 1-diphosphate biosynthetic process, cytokinesis, fungal-type cell wall organization
Ctropicalis.p191	CP047869.1: 501060-504209	orf19.5561	STE23	1017.07	931.762	1006.96	1583.67	1555.59	1665.48	0.751484	1.5404e-09	Ortholog of S. cerevisiae Ste23 metalloprotease; role in N-terminal processing of pro-a-factor to the mature form; Tn mutation affects filamentous growth; Spider biofilm induced
Ctropicalis.p353	CP047869.1: 929407-930350	orf19.3607	orf19.3607	530.001	648.506	600.261	1101.61	991.501	1180.3	0.930102	1.58796e-09	Ortholog of C. dubliniensis CD36 : Cd36_22860, C. parapsilosis CDC317 : CPAR2_806540, Candida tenuis NRRL Y-1498 : CANTEDRAFT_108823 and Debaryomyces hansenii CBS767 : DEHA2B13596g
Ctropicalis.p2270	CP047871.1: 96828-100436	orf19.4686	orf19.4686	9495.74	10377.3	11884.3	6915.35	6183.17	5859.52	-0.693882	1.62866e-09	Ortholog of S. cerevisiae : ESL1, C. glabrata CBS138 : CAGL0H06611g, C. dubliniensis CD36 : Cd36_41030, C. parapsilosis CDC317 : CPAR2_401340 and Candida tenuis NRRL Y-1498 : CANTEDRAFT_104645
Ctropicalis.p573	CP047869.1: 1449508-1453545	orf19.2208	orf19.2208	18225.3	19042.7	18532.1	12459.6	12430.8	12642.7	-0.521659	1.76063e-09	Ortholog(s) have role in response to salt stress
Ctropicalis.p3721	CP047872.1: 1284329-1285396	orf19.5941	orf19.5941	1090.86	1017.48	1124.48	1604.48	1881.15	1957.53	0.803048	1.80984e-09	Ortholog(s) have role in ER to Golgi vesicle-mediated transport and COPII-coated ER to Golgi transport vesicle, integral component of Golgi membrane, integral component of endoplasmic reticulum membrane localization
Ctropicalis.p4553	CP047873.1: 1091295-1092917	orf19.921	HMS1	19593.9	23921.4	25719.1	13148.8	13920.2	14322.2	-0.691406	1.83039e-09	hLh domain Myc-type transcript factor; required for morphogenesis induced by elevated temperature or Hsp90 compromise; acts downstream of Pcl1; Spider biofilm induced
Ctropicalis.p5283	CP047875.1: 767075-769108	orf19.5112	TKL1	19812.6	20690.1	21814.5	27845.9	30525	32480.2	0.594715	1.84151e-09	Putative transketolase; localizes to surface of yeast cells, not hyphae; soluble protein in hyphae; transcript regulated by Nrg1, Mig1, and Tup1; antigenic in human or murine infection; possibly essential (by UAU1 method)
Ctropicalis.p3586	CP047872.1: 879159-881705	orf19.6160	orf19.6160	11721.7	13659.6	14410.9	8332.61	8093.92	8362.87	-0.632266	1.86595e-09	Ortholog(s) have role in eisosome assembly and eisosome, membrane raft localization
Ctropicalis.p5429	CP047875.1: 1149866-1150789	orf19.4903	orf19.4903	2349.45	2064.78	2344.59	3467.62	3370.58	3410.28	0.651239	1.87157e-09	Ortholog(s) have N-acetylglucosaminylphosphatidylinositol deacetylase activity
Ctropicalis.p885	CP047869.1: 2174015-2175306	orf19.1553	ENT3	11411.8	11996.1	14162	7882.2	7449.75	5934.16	-0.770512	1.90391e-09	Putative epsin; induced during the mating process; transcript is upregulated in an RHE model of oral candidiasis
Ctropicalis.p374	CP047869.1: 1008799-1009911	orf19.4072	IFF6	250.912	173.929	163.603	546.282	403.913	625.14	1.46892	1.95296e-09	Putative GPI-anchored adhesin-like protein; opaque-specific transcript; macrophage-induced gene; Hap43-repressed gene; Spider biofilm induced
Ctropicalis.p3691	CP047872.1: 1168133-1169704	orf19.6956	DAL9	126.127	173.929	163.603	373.534	362.129	473.986	1.43319	1.95901e-09	Putative allantoate permease; fungal-specific (no human or murine homolog)
Ctropicalis.p924	CP047869.1: 2246991-2247836	orf19.5835	orf19.5835	3213.55	3243.77	3525.53	2191.46	1893.34	1778.38	-0.718031	1.97436e-09	Ortholog(s) have role in rRNA processing, ribosomal small subunit assembly and CURI complex, UTP-C complex localization
Ctropicalis.p858	CP047869.1: 2091990-2093423	orf19.1534	orf19.1534	1579.27	1554.18	1498.93	2453.75	2298.12	3014.67	0.796094	2.01088e-09	Ortholog of S. cerevisiae Zrt3, vacuolar membrane zinc transporter; predicted Kex2 substrate; induced in oralpharyngeal candidasis; flow model biofilm induced; Spider biofilm induced
Ctropicalis.p3398	CP047872.1: 412176-413294	orf19.3430	orf19.3430	3782.46	4137.02	3920.71	2090.16	2472.22	2478.17	-0.699241	2.01827e-09	Plasma membrane-associated protein; physically interacts with TAP-tagged Nop1p
Ctropicalis.p2157	CP047870.1: 2527275-2528561	orf19.1030	orf19.1030	10951.6	10282.9	11622.7	7239.14	6854.33	5734.49	-0.678312	2.03926e-09	Putative peptidyl-prolyl cis-trans isomerase
Ctropicalis.p5523	CP047875.1: 1391152-1393695	orf19.4788	ARG5,6	4867.96	4937.1	4624.66	2932.2	3201.7	2706.76	-0.656286	2.04835e-09	Arginine biosynthetic enzyme; processed in S. cerevisiae into 2 polypeptides with acetylglutamate kinase (Arg6) activity and acetylglutamate-phosphate reductase (Arg5) activity; Gcn4 regulated; alkaline repressed; Spider biofilm induced
Ctropicalis.p4768	CP047874.1: 393859-394356	orf19.6503	orf19.6503	1273.34	946.67	1171.72	522.766	610.221	496.379	-1.00698	2.06665e-09	Ortholog(s) have structural constituent of ribosome activity, role in mitochondrial translation and mitochondrial large ribosomal subunit localization
Ctropicalis.p2247	CP047871.1: 38873-42226	orf19.4577	orf19.4577	2203.19	2602.72	2925.27	4366.64	3851.1	4627.9	0.783031	2.10189e-09	Ortholog(s) have GTPase activating protein binding, cAMP-dependent protein kinase inhibitor activity
Ctropicalis.p3158	CP047871.1: 2298689-2300374	orf19.7468	orf19.7468	3579.86	3802.83	4010.58	5612.05	5758.37	5366.87	0.605363	2.10189e-09	Putative transcriptional activator; expression upregulated during growth in the mouse cecum; Spider biofilm induced
Ctropicalis.p4069	CP047872.1: 2247655-2248524			3353.1	3329.5	3075.04	1987.06	2030.01	2024.71	-0.641037	2.15895e-09
Ctropicalis.p3153	CP047871.1: 2289466-2291463	orf19.3278	GSY1	92189.3	104013	106941	63457.3	60592.1	69174	-0.599284	2.19251e-09	UDP glucose/starch glucosyltransferase; transcript repressed by yeast-hyphal switch, Efg1-regulated; strong oxidative stress induced; colony morphology-related regulation by Ssn6; stationary phase enriched; flow model biofilm induced
Ctropicalis.p821	CP047869.1: 1993146-1994225	orf19.820	SDS22	352.887	299.406	308.772	567.988	722.516	728.707	1.12288	2.20387e-09	Putative regulatory subunit of the PP1 phosphatase Glc7p; involved in dephosphorylation of Rad53p in order to deactivate DNA damage checkpoint; macrophage/pseudohyphal-repressed
Ctropicalis.p5686	CP047875.1: 1812521-1814224	orf19.4965	orf19.4965	351.545	300.648	321.445	657.528	623.279	640.068	1.03032	2.25973e-09	Protein of unknown function; rat catheter biofilm induced
Ctropicalis.p4475	CP047873.1: 894591-895067	orf19.1950	orf19.1950	268.355	187.595	235.035	464.882	590.2	557.027	1.27351	2.32751e-09	Ortholog(s) have ADP-ribosyl-[dinitrogen reductase] hydrolase activity, phosphatase activity
Ctropicalis.p4166	CP047873.1: 82070-83119	orf19.3997	ADH1	80770.8	92951.3	108712	136029	152159	161002	0.72051	2.34359e-09	Alcohol dehydrogenase; oxidizes ethanol to acetaldehyde; at yeast cell surface; immunogenic in humans/mice; complements S. cerevisiae adh1 adh2 adh3 mutant; fluconazole, farnesol-induced; flow model biofilm induced; Spider biofilm repressed
Ctropicalis.p3065	CP047871.1: 2065472-2066608	orf19.3736	KAR4	60.3799	106.842	82.9536	255.052	258.539	305.105	1.76201	2.36687e-09	Transcription factor; required for gene regulation in response to pheromones; ortholog of S. cerevisiae Kar4; role in karyogamy; opaque-specific, a-specific; induced by alpha factor
Ctropicalis.p57	CP047869.1: 122435-123310	orf19.6770	orf19.6770	5764.26	6721.11	7229.64	9852.97	10012.5	9955.58	0.647717	2.4004e-09	protein with ENTH Epsin domain, N-terminal; Spider biofilm repressed
Ctropicalis.p2808	CP047871.1: 1401549-1403489	orf19.3874	orf19.3874	924.483	1059.72	818.015	1633.42	1575.61	1621.63	0.835771	2.40978e-09	Predicted cation transmembrane transporter; Spider biofilm induced
[truncated: 4,353 more rows]

## Sheet: 448_DEGs
Functional classification for the differentially expressed genes(FDR<0.01; log2(fold change of Haploid/Diploid)>2 or <-2)
[truncated: 459 more rows]

[truncated: 1 more sheets: 5319_Others]
