# Supplementary material for: An agricultural triazole induces genomic instability and haploid cell formation in the human fungal pathogen Candida tropicalis
Source: PLoS Biol. 2025 Apr 1;23(4):e3003062. doi: 10.1371/journal.pbio.3003062 (PMC11960876; doi:10.1371/journal.pbio.3003062)
Supplement: S3 Data — (XLSX) [file pbio.3003062.s012.xlsx]

## Sheet: Figure 1C
Fig. 1C: Antifungal susceptibility of the evolved strains.
	E56	E56-hap	E56-a1	E56-a2	E56-a3	E56-a4	E56-a5	E56-a6	E57	E57-a1	E57-a2	E57-a3	E57-a4	E57-a5	E57-a6	E57-a7	E102	E102-a1	E102-a2	E102-a3	E102-a4	E102-a5	E102-a6	E102-a7	C23	C23-hap	C23-a1	C23-a2	C23-a3	C23-a4	C23-a5	C23-a6	C155	C155-a1	C155-a2	C155-a3	C155-a4	C155-a5	C155-a6	C155-a7
Tebuconazole	0.0625	16	16	8	8	16	16	16	0.0625	8	8	32	32	16	16	8	0.0625	32	32	32	32	8	8	8	0.0625	32	8	8	4	8	8	8	0.0625	32	32	16	8	32	32	8
Fluconazole	0.5	32	256	128	128	256	256	64	0.5	32	32	128	128	128	128	32	0.5	128	128	128	128	64	64	32	0.5	32	64	32	32	32	128	32	0.5	128	128	256	64	64	64	32
Voriconazole	0.125	4	8	4	4	4	8	4	0.125	4	4	4	4	4	4	2	0.125	4	4	4	4	4	4	2	0.125	4	4	4	4	4	4	2	0.125	4	4	8	4	4	4	2
Coloration:
	Parent diploid
	Evolved haploid
	Evolved aneuploid
	Evolved diploid

## Sheet: Figure 3A, 3B, 3D
Fig. 3A: Heatmap for chromosomal ploidy levels.
	C23-hap	E56-hap	E56-a2	E102-a1	E102-a2	E102-a3	E56-a5	E56-a4	E102-a4	C155-a1	C155-a5	C155-a2	C155-a4	C155-a3	E56-a3	E57-a7	C23-a6	E102-a7	E56-a6	C155-a6	E57-a6	E57-a3	E57-a4	E56-a1	C23-a5	E57-a5	E57-a1	E57-a2	E102-a5	E102-a6	C23-a2	C23-a3	C23-a1	C23-a4	C155-a7
Chr R	1.07	1.05	3.62	3.34	3.1	3.24	3.24	3.14	3.4	2.44	2.76	2.76	2.72	2.66	2.6	2	2	2	2	2.82	2.43	2.22	2	2.74	2.51	2	2	2	2.46	2.46	2	2	2	2	2
Chr 1	0.98	0.96	2.78	1.84	1.78	1.78	2	2	1.86	2	2	2	2	2	2	2	2	2	2	2	2.34	2	2	2	2	2	1.86	1.84	2	2	2	2	2	2	2
Chr 2	1.09	1	2.72	2.64	2.6	2.58	2	2	2	2	2	2.3	2	2.28	2	2	2	2	2	2	2	1.38	1.48	2	1.52	1.61	1.8	1.8	2	2	2	2	2	2	2
Chr 3	0.98	0.98	3.22	2	1.82	1.82	2	2.26	2	2.78	2.64	2.34	2.68	2.2	2	2	2	2	2	2	2.31	1.36	1.5	2	2	2	2	2	2.94	2.46	2.39	2.74	2.56	2	2
Chr 4	1	0.98	3.36	2	1.84	1.84	2	2	2	2	2	2	2	2	2	2	2	2	2	2	2.28	2	2	1.67	2	2	2	2	2	2	2	2	2	2	2
Chr 5	1.03	1	3.12	2.56	2.64	2.6	3.08	2.56	2.7	2.64	3	2.6	2.42	2	2	2.57	2.51	2.45	2.48	2.76	2.38	2	2	2	2	2	2	2	2.74	2.82	2.98	2.94	3.56	3.32	3.08
Chr 6	1.06	1.02	3.4	3.18	3.18	3.18	3.34	3.3	3.3	3.4	2.94	3	2.82	2.94	2.96	2.89	2.57	2.64	2	2.7	2.34	1.78	2	2	2.51	2	2	2	2	2	2.56	2.34	2	2.44	2
Fig. 3B and 3D: Barplots for the relative expression level.
ERG11								ERG5								TAC1
Strain	Biological repeats			Mean, SD, and p value				Strain	Biological repeats			Mean, SD, and p value				Strain	Biological repeats			Mean, SD, and p value
	Repeat 1	Repeat 2	Repeat 3	average	stdev	p value			Repeat 1	Repeat 2	Repeat 3	average	stdev	p value			Repeat 1	Repeat 2	Repeat 3	average	stdev	p value
E56	1	0.996744	1.17167	1.05614	0.100065	1.0811e-05		E56	1	1.34685	1.47405	1.27363	0.24536	5.6084e-05		E56	1	0.883261	1.10356	0.995606	0.110213	0.000150397
E56-a2	3.41663	3.26488	3.22298	3.30149	0.101886			E56-a2	6.01934	6.35476	5.59281	5.98897	0.381878			E56-a2	2.94145	3.39209	3.03126	3.1216	0.238519
C23	0.838711	1.11649	0.973431	0.97621	0.138909	6.07904e-05		C23	0.856104	1.26388	1.08679	1.06892	0.204476	0.000585093		C23	0.93726	1.08131	0.944433	0.987669	0.0811778	4.56648e-05
C23-a2	3.40926	3.07411	3.18011	3.22116	0.171306			C23-a2	5.84111	4.48761	5.53267	5.28713	0.709373			C23-a2	3.16176	3.30755	2.95112	3.14014	0.179196
C155	1.2102	1.52109	1.16639	1.29923	0.193388	0.0111473		C155	1.54103	1.47629	1.58323	1.53352	0.053864	0.00602081		C155	1.46478	1.56284	1.69723	1.57495	0.116697	0.00542625
C155-a5	2.69434	3.50392	4.37881	3.52569	0.842446			C155-a5	4.06501	5.25903	6.50032	5.27479	1.21773			C155-a5	2.65612	3.29701	3.64238	3.19851	0.500455
ERG26								ERG3								HMG1								RCH1								ROA1
Strain	Biological repeats			Mean, SD, and p value				Strain	Biological repeats			Mean, SD, and p value				Strain	Biological repeats			Mean, SD, and p value				Strain	Biological repeats			Mean, SD, and p value				Strain	Biological repeats			Mean, SD, and p value
	Repeat 1	Repeat 2	Repeat 3	average	stdev	p value			Repeat 1	Repeat 2	Repeat 3	average	stdev	p value			Repeat 1	Repeat 2	Repeat 3	average	stdev	p value			Repeat 1	Repeat 2	Repeat 3	average	stdev	p value			Repeat 1	Repeat 2	Repeat 3	average	stdev	p value
E57	1.14343	0.845432	1	0.996288	0.149034	-		E57	1	0.58033	0.575551	0.718627	0.243688	-		E57	1.21764	0.881394	1	1.03301	0.170535	-		E57	1	0.974754	1.13909	1.03795	0.0884939	-		E57	1	0.982933	1.36776	1.1169	0.217423	-
E57-a1	0.174789	0.177617	0.158626	0.170344	0.010246	0.000664381		E57-a1	0.280558	0.268957	0.356212	0.301909	0.0473841	0.0218953		E57-a1	0.177318	0.176313	0.178605	0.177412	0.0011489	0.000965432		E57-a1	0.345703	0.400255	0.352955	0.366304	0.0296252	0.000238162		E57-a1	0.581823	0.608069	0.639567	0.60982	0.0289118	0.0160728
E57-a2	0.168909	0.191925	0.142735	0.167856	0.0246118	0.000685447		E57-a2	0.316476	0.260235	0.288067	0.288259	0.0281208	0.0192248		E57-a2	0.19805	0.191992	0.181833	0.190625	0.00819459	0.00102916		E57-a2	0.425652	0.339739	0.335621	0.367004	0.0508324	0.000339228		E57-a2	0.573902	0.611774	0.598739	0.594805	0.01924	0.0143421
E57-a4	0.194956	0.176075	0.155975	0.175669	0.0194937	0.000697459		E57-a4	0.323299	0.305225	0.42581	0.351444	0.0650331	0.0326241		E57-a4	0.212279	0.179199	0.157675	0.183051	0.0275054	0.00103999		E57-a4	0.3731	0.3489	0.442313	0.388104	0.0484801	0.000367607		E57-a4	0.735931	0.54	0.772775	0.682902	0.12512	0.040077

## Sheet: Figure 4A and 7E
Growth curve assays for Fig. 4A and 7E.
Time (h:m:s)	CFU of the biological repeats for strain E56 (x107 cells/mL)			Mean and SD				Time (h:m:s)	CFU of the biological repeats for strain C23 (x107 cells/mL)			Mean and SD
	Repeat 1	Repeat 2	Repeat 3	average	stdev				Repeat 1	Repeat 2	Repeat 3	average	stdev
0:00:00	0.03	0.022	0.035	0.029	0.00655744			0:00:00	0.028	0.031	0.03	0.0296667	0.00152753
3:00:00	0.047	0.031	0.051	0.043	0.010583			3:00:00	0.037	0.048	0.049	0.0446667	0.00665833
6:00:00	0.215	0.267	0.273	0.251667	0.0318957			6:00:00	0.263	0.214	0.233	0.236667	0.0247049
9:00:00	1.916	2.167	2.316	2.133	0.202156			9:00:00	1.467	1.387	1.632	1.49533	0.124933
12:00:00	7.926	8.161	8.934	8.34033	0.527386			12:00:00	6.12	6.301	6.236	6.219	0.0916897
15:00:00	13.856	14.51	15.12	14.4953	0.632128			15:00:00	11.165	13.782	11.02	11.989	1.55448
18:00:00	16.568	18.271	17.238	17.359	0.857924			18:00:00	14.761	16.925	14.2	15.2953	1.43894
21:00:00	19.838	20.172	20.834	20.2813	0.506921			21:00:00	16.643	18.121	15.214	16.6593	1.45357
24:00:00	20.812	21.846	21.715	21.4577	0.562987			24:00:00	17.021	18.612	16.678	17.437	1.03193
27:00:00	21.784	21.769	21.897	21.8167	0.0699738			27:00:00	17.639	18.785	17.568	17.9973	0.683062
30:00:00	Not collected	Not collected	Not collected	NA	NA			30:00:00	17.91	19.214	18.158	18.4273	0.692466
33:00:00	22.124	22.856	22.574	22.518	0.369199			33:00:00	18.011	18.172	17.723	17.9687	0.227474
36:00:00	22.843	21.679	23.162	22.5613	0.780592			36:00:00	18.127	17.786	17.809	17.9073	0.190584
Time (h:m:s)	CFU of the biological repeats for strain E56-hap (x107 cells/mL)			Mean and SD				Time (h:m:s)	CFU of the biological repeats for strain C23-hap (x107 cells/mL)			Mean and SD
	Repeat 1	Repeat 2	Repeat 3	average	stdev				Repeat 1	Repeat 2	Repeat 3	average	stdev
0:00:00	0.021	0.028	0.026	0.025	0.00360555			0:00:00	0.03	0.024	0.019	0.0243333	0.00550757
3:00:00	0.038	0.032	0.04	0.0366667	0.00416333			3:00:00	0.033	0.025	0.029	0.029	0.004
6:00:00	0.131	0.12	0.129	0.126667	0.00585947			6:00:00	0.126	0.13	0.121	0.125667	0.00450925
9:00:00	0.521	0.463	0.412	0.465333	0.0545374			9:00:00	0.398	0.411	0.467	0.425333	0.0366652
12:00:00	1.795	1.568	1.853	1.73867	0.15062			12:00:00	0.827	0.915	0.872	0.871333	0.0440038
15:00:00	7.622	6.721	7.284	7.209	0.455158			15:00:00	3.219	3.762	3.221	3.40067	0.312925
18:00:00	10.267	9.856	10.743	10.2887	0.443897			18:00:00	7.965	8.115	7.236	7.772	0.47021
21:00:00	13.056	13.452	14.276	13.5947	0.622387			21:00:00	10.162	11.68	10.907	10.9163	0.759043
24:00:00	14.915	15.258	14.623	14.932	0.317841			24:00:00	12.568	13.401	13.125	13.0313	0.424326
27:00:00	15.613	16.067	16.154	15.9447	0.290507			27:00:00	14.125	13.689	13.091	13.635	0.519111
30:00:00	16.426	18.53	17.256	17.404	1.05978			30:00:00	15.641	14.612	14.704	14.9857	0.569396
33:00:00	18.175	18.978	16.775	17.976	1.1149			33:00:00	16.972	15.217	14.901	15.6967	1.11572
36:00:00	18.062	18.274	17.731	18.0223	0.273665			36:00:00	16.612	15.09	15.871	15.8577	0.761088
Time (h:m:s)	CFU of the biological repeats for strain E56-autodip (x107 cells/mL)			Mean and SD				Time (h:m:s)	CFU of the biological repeats for strain C23-hap (x107 cells/mL)			Mean and SD
	Repeat 1	Repeat 2	Repeat 3	average	stdev				Repeat 1	Repeat 2	Repeat 3	average	stdev
0:00:00	0.031	0.025	0.032	0.0293333	0.00378594			0:00:00	0.036	0.041	0.032	0.0363333	0.00450925
3:00:00	0.036	0.031	0.038	0.035	0.00360555			3:00:00	0.036	0.047	0.04	0.041	0.00556776
6:00:00	0.154	0.121	0.167	0.147333	0.0237136			6:00:00	0.152	0.183	0.121	0.152	0.031
9:00:00	0.571	0.377	0.382	0.443333	0.110591			9:00:00	0.51	0.612	0.461	0.527667	0.0770346
12:00:00	3.161	2.517	2.372	2.68333	0.419977			12:00:00	1.154	1.361	1.016	1.177	0.173646
15:00:00	8.132	7.267	8.321	7.90667	0.56197			15:00:00	3.792	4.472	3.351	3.87167	0.56473
18:00:00	12.216	11.211	12.72	12.049	0.768236			18:00:00	9.132	9.345	8.073	8.85	0.681277
21:00:00	15.136	15.889	14.547	15.1907	0.672668			21:00:00	12.212	11.583	12.348	12.0477	0.408118
24:00:00	17.267	16.351	15.722	16.4467	0.77693			24:00:00	14.186	14.043	13.85	14.0263	0.168619
27:00:00	17.521	17.382	16.231	17.0447	0.708075			27:00:00	15.132	14.741	15.906	15.2597	0.5929
30:00:00	18.418	19.589	18.809	18.9387	0.596171			30:00:00	15.653	15.197	15.863	15.571	0.340488
33:00:00	18.893	19.822	19.126	19.2803	0.483347			33:00:00	16.103	16.261	15.826	16.0633	0.220196
36:00:00	18.93	19.732	19.219	19.2937	0.40618			36:00:00	16.972	16.461	16.795	16.7427	0.259489

## Sheet: Figure 6B
Fig. 6B: Heatmap for the differentially expressed genes.
Cellular response to drug			Amino acid associated			Cellular component organization or biogenesis
Gene	Value		Gene	Value		Gene	Value
ALD5	-3.35509		ARO10	-5.40394		PRA1	-5.74344
FET31	-2.14021		ARG3	-3.8845		PGA34	-5.71346
OPT5	2.03478		ARG1	-2.92732		PGA12	-2.28627
OPT7	2.23292		UGA11	-2.67387		PGA28	-2.15234
ERG6	2.23772		PTC4	-2.28228		ASK1	2.17955
ALK8	2.55146		ARG8	-2.27148		PGA5	2.45871
FLU1	2.63179		GPX2	3.37054		PGA55	2.66466
HST6	2.72492					PIR32	2.7778
ERG5	2.76767					PGA61	3.36742
ALK6	2.77797					PGA58	3.55867
UGA6	3.48969		Morphological transition, adhesion, response to stress			PGA49	3.72545
MDR1	3.63271		Gene	Value		RPL42	4.11955
			ZPR1	-4.13567		CRH12	4.41355
			TRY6	-3.15966		HYR3	4.64305
Carbohydrate metabolism			SFL1	-2.94554		PGA60	4.70797
Gene	Value		TRY4	-2.10016		PGA13	6.4317
MAL31	-4.78299		ADR1	-2.01669		RHD3	8.27308
HGT12	-4.32974		BRG1	2.08022		BIO2	8.54974
FBP1	-2.81286		GAL4	2.22529
ACO2	-2.60356		ZCF18	2.27557
XYL2	-2.37362		EFH1	2.97929
SOL3	-2.17826		ZCF22	3.14852
HGT8	2.26196		WOR3	8.57905

## Sheet: Figure 7D
Fig. 7D: Frequency of auto-diploidization.
E56-hap
Ploidy	Number of CFUs			Total colonies	Mean and SD
	Repeat 1	Repeat 2	Repeat 3
Haploid	653	860	790	2303
Auto-diploid	6	4	3	13
All	659	864	793	2316	average	stdev
Frequency of auto-diploidization (number of auto-diploid colonies/ number of all colonies )	0.0091047	0.00462963	0.0037831	NA	0.00583915	0.00233482
C23-hap
Ploidy	Number of CFUs			Total colonies	Mean and SD
	Repeat 1	Repeat 2	Repeat 3
Haploid	637	689	790	2116
Auto-diploid	11	4	12	27
All	648	693	802	2143	average	stdev
Frequency of auto-diploidization (number of auto-diploid colonies/ number of all colonies )	0.0169753	0.00577201	0.0149626	NA	0.01257	0.00487661

## Sheet: Figure S3A, S3B, S3C
Fig. S3A and S3B: Fungal burdens of haploid and diploid strians.
Organ	E56-hap					Mean and SD		E56					Mean and SD		p value
	Repeat 1	Repeat 2	Repeat 3	Repeat 4	Repeat 5	average	stdev	Repeat 1	Repeat 2	Repeat 3	Repeat 4	Repeat 5	average	stdev
Brain	26347.3	25356.6	16863.8	28571.4	46060.6	28639.9	9572.88	920907	932268	867290	722173	993103	887148	91665.9	7.11038e-08
Liver	323537	208363	219170	281963	276419	261890	42672	233896	281938	167213	266985	157779	221562	50759.6	0.25854
Lung	89308.2	63019.7	51000	81777.8	91394.7	75300.1	15738.6	450425	293559	253804	295948	326204	323988	67274.2	9.25514e-05
Spleen	688683	1046827	713491	968421	677778	819040	156391	573793	557025	469955	446390	328822	475197	87977.2	0.00500055
Kidney	146250	163724	181093	177391	194004	172492	16286.5	482466	404837	581818	303215	259226	406312	117360	0.00425492
Organ	C23-hap					Mean and SD		C23					Mean and SD		p value
	Repeat 1	Repeat 2	Repeat 3	Repeat 4	Repeat 5	average	stdev	Repeat 1	Repeat 2	Repeat 3	Repeat 4	Repeat 5	average	stdev
Brain	44721.8	69090.9	173647	186058	92572	113218	56608.3	416290	658156	542834	643777	813686	614948	131803	0.000113154
Liver	105469	33209.8	107047	155629	63953.5	93061.7	41698.3	58536.6	184486	75754.8	102306	146608	113538	46273.5	0.529341
Lung	50078.2	28888.9	57303.4	64621.7	40963.9	48371.2	12499.6	73944.7	97740.1	116530	116323	178478	116603	34652.9	0.00600451
Spleen	611765	567603	595962	632244	820791	645673	90069.5	156288	351751	213918	340878	478398	308246	113047	0.00160474
Kidney	105177	67862.1	85323.6	99821.8	101307	91898.3	13773.8	211111	496703	436364	616337	662170	484537	158843	0.00115632
Fig. S3C: Survival rates of haploid, diploid, and auto-diploid cells.
Organ	E56-hap+PBS						Organ	E56+PBS						Organ	E56-autodip+PBS
	Repeat 1	Repeat 2	Repeat 3	Repeat 4	average			Repeat 1	Repeat 2	Repeat 3	Repeat 4	average			Repeat 1	Repeat 2	Repeat 3	Repeat 4	average
Brain	312774	297402	135383	109263	213705		Brain	1.07564e+06	1.1723e+06	1.59671e+06	1000000	1.21116e+06		Brain	95717.9	164213	99133.8	94132.8	113299
Liver	374741	454999	300349	384615	378676		Liver	313839	383431	388676	360912	361714		Liver	470350	536359	369400	549372	481370
Spleen	1015625	1.19948e+06	1.17519e+06	1.14496e+06	1.13381e+06		Spleen	1.41337e+06	1.84211e+06	1.85303e+06	1.6436e+06	1.68803e+06		Spleen	961798	1055000	1.04718e+06	1.00127e+06	1.01631e+06
Lung	104339	96415.8	93251.5	83637.4	94411		Lung	299266	438571	467861	471959	419414		Lung	83204.1	103790	89008.5	82846.7	89712.3
Kidney	577598	520456	422833	420006	485223		Kidney	1.29399e+06	1.58494e+06	1.52465e+06	1.90234e+06	1.57648e+06		Kidney	361829	510280	347595	350763	392617
Organ	E56-hap+fluconazole						Organ	E56+fluconazole						Organ	E56-autodip+fluconazole
	Repeat 1	Repeat 2	Repeat 3	Repeat 4	average			Repeat 1	Repeat 2	Repeat 3	Repeat 4	average			Repeat 1	Repeat 2	Repeat 3	Repeat 4	average
Brain	104102	127282	103755	98759.4	108474		Brain	178697	103933	160725	226997	167588		Brain	61553.7	97222.2	104507	105916	92299.8
Liver	128447	180856	211163	157624	169522		Liver	213783	195876	140599	147202	174365		Liver	231376	159744	230244	169243	197652
Spleen	860702	869927	1.03904e+06	1.02275e+06	948103		Spleen	818182	721992	830140	629108	749855		Spleen	843070	786060	1.08296e+06	756892	867245
Lung	53817.5	40812.4	39612.7	37907.4	43037.5		Lung	62745.1	72296.3	91760.3	82146	77236.9		Lung	40748	28028.9	40519.2	33110.5	35601.6
Kidney	220149	286311	233843	257036	249335		Kidney	378661	289086	306437	293651	316959		Kidney	145814	180180	195489	184100	176396
Survival rate (%) = Number of CFUs (with fluconazole treatment group)/Number of CFUs (without fluconazole treatment group) x 100%.
Organ	Survival rate of E56-hap							Organ	Survival rate of E56							Organ	Survival rate of E56
	Repeat 1	Repeat 2	Repeat 3	Repeat 4	average	stdev			Repeat 1	Repeat 2	Repeat 3	Repeat 4	average	stdev			Repeat 1	Repeat 2	Repeat 3	Repeat 4	average	stdev
Brain	0.48713	0.595594	0.485503	0.462129	0.507589	0.0597716		Brain	0.147542	0.0858124	0.132704	0.187421	0.13837	0.0419703		Brain	0.543284	0.858101	0.922399	0.934834	0.814655	0.184012
Liver	0.3392	0.477601	0.557634	0.41625	0.447671	0.0926303		Liver	0.591028	0.541522	0.388702	0.406956	0.482052	0.0996095		Liver	0.480661	0.331854	0.47831	0.351587	0.410603	0.0799515
Spleen	0.759123	0.767259	0.916412	0.902041	0.836209	0.0845831		Spleen	0.484698	0.427714	0.491782	0.372689	0.444221	0.055647		Spleen	0.829539	0.773444	1	0.744744	0.836932	0.114273
Lung	0.570034	0.432284	0.419577	0.401514	0.455853	0.077161		Lung	0.149602	0.172374	0.218782	0.195859	0.184154	0.0298257		Lung	0.454208	0.312431	0.451656	0.369074	0.396842	0.0687791
Kidney	0.453707	0.590061	0.481929	0.529727	0.513856	0.0597113		Kidney	0.240194	0.183374	0.19438	0.18627	0.201054	0.0265055		Kidney	0.37139	0.458921	0.497912	0.468906	0.449282	0.0544979

## Sheet: Figure S6D and S7E
Fig. S6D and S7E: Mating efficiency between haploid and diploid strains.
Cross	Biological repeats for quantitative mating assays			Mean and SD
	Repeat 1	Repeat 2	Repeat 3	average	stdev
E56-hap X C23-hap	0.0084	0.0075	0.0064	0.00743333	0.000817856
CAY2060 X CAY2061	0.0568	0.0613	0.0521	0.0567333	0.00375618
E56-hap X CAY2061	0.0026	0.0052	0.0036	0.0038	0.00107083

## Sheet: Figure S8B and S8C
Fig. S8B: Percentages of the haploid (E56-hap) and auto-diploidization(E56-autodip) colonies.
	Brain			Percentage			Brain
	Sum	Haploid	Diploid	Haploid	Diploid			Haploid	Diploid
Repeat 1	8763	8325	438	0.950017	0.0499829		Average	0.94603	0.0539697
Repeat 2	6221	5893	328	0.947275	0.0527246
Repeat 3	7877	7509	368	0.953282	0.0467183
Repeat 4	7107	6604	503	0.929225	0.0707753
Repeat 5	9507	9035	472	0.950352	0.0496476
	Liver			Percentage			Liver
	Sum	Haploid	Diploid	Haploid	Diploid			Haploid	Diploid
Repeat 1	1538	1442	96	0.937581	0.0624187		Average	0.932127	0.067873
Repeat 2	1428	1325	103	0.927871	0.0721289
Repeat 3	1520	1424	96	0.936842	0.0631579
Repeat 4	1282	1191	91	0.929017	0.0709828
Repeat 5	1330	1236	94	0.929323	0.0706767
	Spleen			Percentage			Spleen
	Sum	Haploid	Diploid	Haploid	Diploid			Haploid	Diploid
Repeat 1	1228	1142	86	0.929967	0.0700326		Average	0.931134	0.0688665
Repeat 2	997	924	73	0.92678	0.0732197
Repeat 3	995	927	68	0.931658	0.0683417
Repeat 4	1300	1220	80	0.938462	0.0615385
Repeat 5	1250	1161	89	0.9288	0.0712
	Lung			Percentage			Lung
	Sum	Haploid	Diploid	Haploid	Diploid			Haploid	Diploid
Repeat 1	1501	1366	135	0.91006	0.08994		Average	0.915018	0.0849824
Repeat 2	1319	1202	117	0.911296	0.0887036
Repeat 3	922	845	77	0.916486	0.0835141
Repeat 4	1449	1334	115	0.920635	0.0793651
Repeat 5	1487	1363	124	0.916611	0.0833894
	Kidney			Percentage			Kidney
	Sum	Haploid	Diploid	Haploid	Diploid			Haploid	Diploid
Repeat 1	5331	4838	493	0.907522	0.092478		Average	0.91227	0.0877299
Repeat 2	4247	3877	370	0.91288	0.0871203
Repeat 3	4267	3926	341	0.920084	0.0799156
Repeat 4	4267	3926	341	0.920084	0.0799156
Repeat 5	4102	3695	407	0.90078	0.0992199
Fig. S8C: Percentages of the haploid (C23-hap) and auto-diploidization(C23-autodip) colonies.
	Brain			Percentage			Brain
	Sum	Haploid	Diploid	Haploid	Diploid			Haploid	Diploid
Repeat 1	2034	1172	862	0.576205	0.423795		Average	0.568848	0.431152
Repeat 2	1916	1044	872	0.544885	0.455115
Repeat 3	1994	1178	816	0.590772	0.409228
Repeat 4	3359	1682	1677	0.500744	0.499256
Repeat 5	1865	1178	687	0.631635	0.368365
	Liver			Percentage			Liver
	Sum	Haploid	Diploid	Haploid	Diploid			Haploid	Diploid
Repeat 1	216	153	63	0.708333	0.291667		Average	0.72435	0.27565
Repeat 2	352	246	106	0.698864	0.301136
Repeat 3	248	182	66	0.733871	0.266129
Repeat 4	229	176	53	0.768559	0.231441
Repeat 5	264	188	76	0.712121	0.287879
	Spleen			Percentage			Spleen
	Sum	Haploid	Diploid	Haploid	Diploid			Haploid	Diploid
Repeat 1	483	306	177	0.63354	0.36646		Average	0.649563	0.350437
Repeat 2	553	371	182	0.670886	0.329114
Repeat 3	529	340	189	0.642722	0.357278
Repeat 4	389	257	132	0.660668	0.339332
Repeat 5	325	208	117	0.64	0.36
	Lung			Percentage			Lung
	Sum	Haploid	Diploid	Haploid	Diploid			Haploid	Diploid
Repeat 1	549	369	180	0.672131	0.327869		Average	0.686992	0.313008
Repeat 2	605	455	150	0.752066	0.247934
Repeat 3	521	340	181	0.652591	0.347409
Repeat 4	733	492	241	0.671214	0.328786
Repeat 5	460	316	144	0.686957	0.313043
	Kidney			Percentage			Kidney
	Sum	Haploid	Diploid	Haploid	Diploid			Haploid	Diploid
Repeat 1	1434	831	603	0.579498	0.420502		Average	0.621117	0.378883
Repeat 2	1305	816	489	0.625287	0.374713
Repeat 3	1814	1156	658	0.637266	0.362734
Repeat 4	1865	1167	698	0.625737	0.374263
Repeat 5	1270	810	460	0.637795	0.362205
